# Supplementary material for: Modifying the glycosylation profile of SARS-CoV-2 spike-based subunit vaccines alters focusing of the humoral immune response in a mouse model
Source: Commun Med (Lond). 2025 Apr 11;5:111. doi: 10.1038/s43856-025-00830-w (PMC11992040; doi:10.1038/s43856-025-00830-w)
Supplement: Supplementary file 3 — Supplementary Data 1 [file 43856_2025_830_MOESM3_ESM.xlsx]

## Sheet: Figure 1b
					Figure 1b, reduced (+DTT) and non-reduced (-DTT) SDS-PAGE analysis
					Purified proteins were analyzed by SDS-PAGE using NuPAGE 4-12% Bis-Tris gels (Invitrogen) followed by Coomassie Blue staining.
					2 additional protein samples (lanes 11 and 12) were run on the same gel for an unrelated project.
			Lane 1	Ladder
			Lane 2	SmT1 CT + DTT
			Lane 3	SmT1 CT - DTT
			Lane 4	SmT1 HM + DTT
			Lane 5	SmT1 HM - DTT
			Lane 6	SmT2 CT + DTT
			Lane 7	SmT2 CT - DTT
			Lane 8	SmT2 HM + DTT
			Lane 9	SmT2 HM - DTT
			Lane 10	Ladder
			Lane 11	Unrelated sample
			Lane 12	Unrelated sample

## Sheet: Figure 1c
			Figure 1c, monosaccharide analysis (HPAEC-PAD; mean of n=3 replicates)
		Mol-1 Protein
				SmT1 CT			SmT1 HM			SmT2 CT			SmT2 HM
			Fuc	18.7	19.6	20.1	0	0	0	11	13	14.4	0	0	0
			GlcN	82.6	84	81.7	32.5	31.2	31	65.8	71.7	74.7	32.8	29.2	30.3
			Gal	58.9	60.4	61.4	1.6	1.6	1.8	28.4	35.1	40.9	1.3	1.1	1.2
			Glc	6.7	6.5	6.9	11.5	11.7	11.5	0	0	0	0	0	0
			Man	85.6	89.1	90.2	255.4	259.5	258.1	43.2	56	65.6	224.2	218.5	236.7

## Sheet: Figure 1d
				Figure 1d, analytical size exclusion chromatography
				SmT1 CT	SmT1 HM	SmT2 CT	SmT2 HM
				A280	A280	A280	A280
			time (min)	-1.34e-05	-1.43e-05	1.1e-06	5.3e-06
			0	-1.96e-05	-3.44e-05	2.5e-06	5.5e-06
			0.000833333	-1.56e-05	-4.86e-05	4.9e-06	7e-07
			0.00166667	-4.5e-06	-6.4e-05	5.1e-06	-6.9e-06
			0.0025	8.4e-06	-6.32e-05	6.7e-06	-2.13e-05
			0.00333333	1.26e-05	-5.75e-05	9.2e-06	-3.52e-05
			0.00416667	1.08e-05	-4.78e-05	1.2e-05	-4.75e-05
			0.005	7e-07	-3.12e-05	1.23e-05	-5.09e-05
			0.00583333	-6.9e-06	-1.88e-05	1.24e-05	-5.06e-05
			0.00666667	-1.33e-05	-1.5e-05	1.07e-05	-4.22e-05
			0.0075	-5.7e-06	-1.86e-05	6.1e-06	-3.41e-05
			0.00833333	4.4e-06	-2.35e-05	1.2e-06	-2.3e-05
			0.00916667	2.3e-05	-3.58e-05	-1.6e-06	-1.73e-05
			0.01	3.38e-05	-4.16e-05	-4.7e-06	-1.38e-05
			0.0108333	3.2e-05	-5.02e-05	-5.3e-06	-1.4e-05
			0.0116667	2.17e-05	-4.79e-05	-4.5e-06	-1.82e-05
			0.0125	1.01e-05	-4.6e-05	-4.3e-06	-2.35e-05
			0.0133333	-6.7e-06	-3.86e-05	-2.2e-06	-2.99e-05
			0.0141667	-2.13e-05	-3.42e-05	-4e-07	-3.45e-05
			0.015	-1.93e-05	-2.03e-05	-1.2e-06	-3.92e-05
			0.0158333	-2.02e-05	-1.75e-05	6e-07	-3.83e-05
			0.0166667	-2.18e-05	-1.69e-05	1.1e-06	-3.79e-05
			0.0175	-2.06e-05	-1.46e-05	3e-07	-2.98e-05
			0.0183333	-1.91e-05	-9.6e-06	-1.7e-06	-2.47e-05
			0.0191667	-2.48e-05	-1.37e-05	6e-07	-1.94e-05
			0.02	-2.01e-05	-1.33e-05	-4e-06	-1.79e-05
			0.0208333	-1.48e-05	-1.25e-05	-8.3e-06	-1.82e-05
			0.0216667	-9.8e-06	-1.37e-05	-9e-06	-2.13e-05
			0.0225	-9.3e-06	-2.75e-05	-8e-06	-2.47e-05
			0.0233333	2e-07	-3.87e-05	-9.5e-06	-2.78e-05
			0.0241667	-2e-07	-4.68e-05	-5.5e-06	-2.74e-05
			0.025	4.2e-06	-5.73e-05	-1.7e-06	-2.53e-05
			0.0258333	5.6e-06	-7.49e-05	-1.7e-06	-2.59e-05
			0.0266667	1.72e-05	-8.25e-05	-2.6e-06	-2.28e-05
			0.0275	1.71e-05	-8.83e-05	-2.3e-06	-2.06e-05
			0.0283333	2.35e-05	-9.9e-05	-3e-06	-2.25e-05
			0.0291667	2.59e-05	-0.00011	-3.2e-06	-2.73e-05
			0.03	2.59e-05	-9.87e-05	-3e-07	-2.85e-05
			0.0308333	2.02e-05	-8.89e-05	3e-06	-3.48e-05
			0.0316667	1.68e-05	-8.24e-05	6.2e-06	-4.07e-05
			0.0325	1.04e-05	-7.01e-05	7.1e-06	-4.46e-05
			0.0333333	3.1e-06	-5.54e-05	8.8e-06	-4.69e-05
			0.0341667	4.4e-06	-5.58e-05	8.7e-06	-5.19e-05
			0.035	4.6e-06	-6.19e-05	7.3e-06	-5.05e-05
			0.0358333	1.16e-05	-6.09e-05	3.9e-06	-4.84e-05
			0.0366667	1.01e-05	-6.63e-05	3.7e-06	-4.37e-05
			0.0375	1.16e-05	-7.61e-05	-1.4e-06	-3.86e-05
			0.0383333	6.6e-06	-8.58e-05	-5.2e-06	-3.07e-05
			0.0391667	-2.5e-06	-9.1e-05	-6e-06	-2.68e-05
			0.04	-2.26e-05	-0.0001	-6.5e-06	-2.43e-05
			0.0408333	-2.72e-05	-9.93e-05	-8.2e-06	-2.43e-05
			0.0416667	-4e-05	-8.41e-05	-5e-06	-2.57e-05
			0.0425	-4.78e-05	-5.96e-05	-2.6e-06	-3.03e-05
			0.0433333	-5.62e-05	-3.82e-05	-2.6e-06	-3.27e-05
			0.0441667	-4.87e-05	-2.29e-05	-2e-06	-3.28e-05
			0.045	-4.15e-05	-1.63e-05	-1.2e-06	-3.28e-05
			0.0458333	-3.02e-05	-3.46e-05	-2.2e-06	-3.2e-05
			0.0466667	-2.13e-05	-6.39e-05	-2.3e-06	-2.97e-05
			0.0475	-6e-06	-8.67e-05	-5e-07	-2.85e-05
			0.0483333	1e-07	-0.00011	6e-07	-3.02e-05
			0.0491667	-1.21e-05	-0.00012	4.4e-06	-3.01e-05
			0.05	-1.54e-05	-0.00011	6.7e-06	-3.02e-05
			0.0508333	-1.28e-05	-9.24e-05	7.8e-06	-3.15e-05
			0.0516667	-1.31e-05	-8.04e-05	7.4e-06	-3.12e-05
			0.0525	-9.9e-06	-6.91e-05	3.1e-06	-2.85e-05
			0.0533333	7.3e-06	-5.42e-05	1e-06	-2.86e-05
			0.0541667	1.53e-05	-5.52e-05	1.1e-06	-2.86e-05
			0.055	1.27e-05	-5.63e-05	7e-07	-2.81e-05
			0.0558333	1.81e-05	-5.41e-05	3e-07	-2.91e-05
			0.0566667	1.63e-05	-4.79e-05	2.6e-06	-3.18e-05
			0.0575	8.3e-06	-4.79e-05	-1.6e-06	-3.15e-05
			0.0583333	2.4e-06	-4.24e-05	-6.8e-06	-3.35e-05
			0.0591667	8e-06	-3.58e-05	-9.6e-06	-3.33e-05
			0.06	5e-06	-2.96e-05	-1.08e-05	-3.2e-05
			0.0608333	9.3e-06	-3.27e-05	-1.26e-05	-3.13e-05
			0.0616667	1.48e-05	-2.94e-05	-9.8e-06	-3.26e-05
			0.0625	1.76e-05	-2.95e-05	-7.3e-06	-3.13e-05
			0.0633333	1.21e-05	-3.28e-05	-4.8e-06	-3.36e-05
			0.0641667	-5.1e-06	-3.99e-05	-2.8e-06	-3.51e-05
			0.065	-2.26e-05	-4.31e-05	4e-06	-3.44e-05
			0.0658333	-2.79e-05	-5.23e-05	9.4e-06	-3.26e-05
			0.0666667	-2.74e-05	-5.43e-05	1.6e-05	-3.04e-05
			0.0675	-2.22e-05	-4.6e-05	1.81e-05	-2.81e-05
			0.0683333	2.9e-06	-3.79e-05	1.75e-05	-2.81e-05
			0.0691667	2.9e-05	-2.55e-05	1.36e-05	-2.96e-05
			0.07	3.38e-05	-1.04e-05	7.3e-06	-2.75e-05
			0.0708333	3.85e-05	-5.8e-06	-1e-06	-2.75e-05
			0.0716667	3.97e-05	-1.23e-05	-6.7e-06	-2.96e-05
			0.0725	3.11e-05	-1.37e-05	-7.5e-06	-2.77e-05
			0.0733333	1.31e-05	-1.91e-05	-8.8e-06	-2.63e-05
			0.0741667	1.93e-05	-2.6e-05	-8.2e-06	-2.8e-05
			0.075	1.37e-05	-2.91e-05	-7.5e-06	-2.88e-05
			0.0758333	7.8e-06	-3.44e-05	-2.6e-06	-2.63e-05
			0.0766667	1.14e-05	-3.64e-05	2.3e-06	-2.67e-05
			0.0775	2.57e-05	-4.24e-05	6.2e-06	-2.86e-05
			0.0783333	2.48e-05	-4.56e-05	9.5e-06	-3.12e-05
			0.0791667	3.18e-05	-4.49e-05	1.45e-05	-3.29e-05
			0.08	4.4e-05	-3.22e-05	1.2e-05	-3.51e-05
			0.0808333	4.1e-05	-3.53e-05	7e-06	-3.71e-05
			0.0816667	2.64e-05	-3.43e-05	4.7e-06	-3.42e-05
			0.0825	1.42e-05	-3.2e-05	2.5e-06	-3.01e-05
			0.0833333	2.4e-06	-3.94e-05	-1.3e-06	-2.75e-05
			0.0841667	-1.4e-05	-5.51e-05	-2.5e-06	-2.42e-05
			0.085	-2.32e-05	-5.1e-05	-2.1e-06	-2.04e-05
			0.0858333	-2.65e-05	-5.33e-05	-5.1e-06	-1.96e-05
			0.0866667	-3.42e-05	-5.64e-05	-7.3e-06	-1.79e-05
			0.0875	-4.13e-05	-5.3e-05	-8.5e-06	-1.59e-05
			0.0883333	-4.89e-05	-4.37e-05	-9.6e-06	-1.53e-05
			0.0891667	-5.62e-05	-5.39e-05	-1.02e-05	-1.45e-05
			0.09	-5.15e-05	-5.25e-05	-7.7e-06	-1.3e-05
			0.0908333	-3.85e-05	-4.48e-05	-6e-06	-9.4e-06
			0.0916667	-2.43e-05	-3.53e-05	-3.5e-06	-8.1e-06
			0.0925	-4.8e-06	-3.53e-05	2.1e-06	-7.1e-06
			0.0933333	1.39e-05	-2.06e-05	7.8e-06	-4.8e-06
			0.0941667	1.97e-05	-1.08e-05	8.6e-06	-5.9e-06
			0.095	9e-06	-1.18e-05	1.13e-05	-8.1e-06
			0.0958333	4.8e-06	-2.04e-05	1.24e-05	-9e-06
			0.0966667	-5e-06	-2.84e-05	1.04e-05	-1.01e-05
			0.0975	-1.46e-05	-3.91e-05	8.9e-06	-1.45e-05
			0.0983333	-2.85e-05	-5.09e-05	1.02e-05	-1.67e-05
			0.0991667	-1.44e-05	-6.12e-05	1.07e-05	-1.98e-05
			0.1	-1.84e-05	-6.24e-05	1.19e-05	-2.36e-05
			0.100833	-1.9e-05	-5.35e-05	1.22e-05	-2.74e-05
			0.101667	-1.92e-05	-5.13e-05	1.2e-05	-2.66e-05
			0.1025	-9.4e-06	-4.9e-05	1.12e-05	-2.88e-05
			0.103333	-1.87e-05	-4.54e-05	8.4e-06	-2.91e-05
			0.104167	-1.5e-05	-4.67e-05	4.4e-06	-3.02e-05
			0.105	-1.78e-05	-5.7e-05	1.1e-06	-3.17e-05
			0.105833	-2.26e-05	-5.89e-05	-1.6e-06	-3.48e-05
			0.106667	-3e-05	-5.83e-05	-5.1e-06	-3.79e-05
			0.1075	-2.91e-05	-5.42e-05	-8.4e-06	-4.32e-05
			0.108333	-3.37e-05	-5.19e-05	-8e-06	-4.71e-05
			0.109167	-3.01e-05	-3.32e-05	-6.9e-06	-4.69e-05
			0.11	-1.93e-05	-2.44e-05	-6e-06	-4.7e-05
			0.110833	-8.6e-06	-2.17e-05	-3.9e-06	-4.42e-05
			0.111667	-1.09e-05	-1.87e-05	3e-07	-3.99e-05
			0.1125	-5.1e-06	-1.09e-05	4e-06	-3.38e-05
			0.113333	-3.4e-06	-2.28e-05	6.7e-06	-3.18e-05
			0.114167	-1.01e-05	-3.25e-05	7e-06	-3.02e-05
			0.115	-1.92e-05	-3.36e-05	6e-06	-2.86e-05
			0.115833	-1.45e-05	-3.79e-05	1.6e-06	-2.7e-05
			0.116667	-1.83e-05	-4.07e-05	-4.3e-06	-2.9e-05
			0.1175	-1.7e-05	-3.5e-05	-1.12e-05	-2.96e-05
			0.118333	-1.23e-05	-2.56e-05	-1.74e-05	-3.06e-05
			0.119167	1.2e-06	-1.55e-05	-1.98e-05	-3.34e-05
			0.12	1.19e-05	-5.4e-06	-2.28e-05	-3.42e-05
			0.120833	2.95e-05	1.7e-06	-2.2e-05	-3.26e-05
			0.121667	3.54e-05	1.43e-05	-2.11e-05	-3.02e-05
			0.1225	4.17e-05	2.48e-05	-1.77e-05	-2.56e-05
			0.123333	3.81e-05	2.44e-05	-1.46e-05	-2.18e-05
			0.124167	3.04e-05	2.92e-05	-9e-06	-2.22e-05
			0.125	1.56e-05	2.53e-05	-4.2e-06	-2.15e-05
			0.125833	1.24e-05	8.3e-06	5e-07	-2.4e-05
			0.126667	7.3e-06	-5.2e-06	2.6e-06	-2.53e-05
			0.1275	5.8e-06	-1.4e-05	3.3e-06	-2.5e-05
			0.128333	2.4e-06	-2.7e-05	1.5e-06	-2.32e-05
			0.129167	8e-07	-3.2e-05	-2.5e-06	-2.31e-05
			0.13	-4.9e-06	-2.52e-05	-4.5e-06	-1.88e-05
			0.130833	-5.2e-06	-4.02e-05	-6.9e-06	-1.93e-05
			0.131667	-5.6e-06	-4.19e-05	-8.5e-06	-2.22e-05
			0.1325	-3.4e-06	-5.28e-05	-7.2e-06	-2.3e-05
			0.133333	2.2e-06	-6.08e-05	-2.7e-06	-2.66e-05
			0.134167	7.8e-06	-7.44e-05	7e-07	-3.41e-05
			0.135	1.16e-05	-5.8e-05	5.4e-06	-3.74e-05
			0.135833	1.82e-05	-5.91e-05	1e-05	-3.84e-05
			0.136667	3.49e-05	-5.07e-05	8.1e-06	-4.15e-05
			0.1375	4.73e-05	-4.27e-05	5.3e-06	-4.25e-05
			0.138333	5.35e-05	-3.08e-05	1.3e-06	-4.14e-05
			0.139167	5.52e-05	-3.58e-05	-3.7e-06	-4.17e-05
			0.14	4.83e-05	-3.39e-05	-6.8e-06	-4.3e-05
			0.140833	3.06e-05	-3.85e-05	-7.7e-06	-4.03e-05
			0.141667	2.25e-05	-3.57e-05	-8.3e-06	-3.59e-05
			0.1425	1.23e-05	-3.72e-05	-7.3e-06	-3.1e-05
			0.143333	2e-06	-3.19e-05	-6.8e-06	-2.48e-05
			0.144167	-3e-07	-2.18e-05	-4e-06	-1.84e-05
			0.145	-9.9e-06	-5.5e-06	-2e-06	-1.76e-05
			0.145833	-3.31e-05	-3.9e-06	1.1e-06	-1.97e-05
			0.146667	-4.31e-05	4.4e-06	8e-07	-2.19e-05
			0.1475	-4.72e-05	5.7e-06	1.3e-06	-2.8e-05
			0.148333	-5.28e-05	-4.4e-06	-3.2e-06	-3.51e-05
			0.149167	-4.16e-05	-1.44e-05	-3e-06	-3.83e-05
			0.15	-2.08e-05	-1.84e-05	-6e-06	-3.8e-05
			0.150833	-5.6e-06	-2.99e-05	-7.1e-06	-3.88e-05
			0.151667	7.2e-06	-4.48e-05	-8.5e-06	-3.53e-05
			0.1525	2e-05	-4.22e-05	-1e-05	-3.16e-05
			0.153333	2.17e-05	-4.12e-05	-1.52e-05	-2.97e-05
			0.154167	2.07e-05	-4.77e-05	-2.1e-05	-2.87e-05
			0.155	1.69e-05	-4.89e-05	-2.54e-05	-3.04e-05
			0.155833	1.81e-05	-4.33e-05	-2.92e-05	-3.51e-05
			0.156667	1.32e-05	-5.43e-05	-3.28e-05	-3.78e-05
			0.1575	1.47e-05	-6.74e-05	-3.4e-05	-4.05e-05
			0.158333	1.29e-05	-6.96e-05	-2.99e-05	-4.27e-05
			0.159167	1.8e-05	-7.26e-05	-2.51e-05	-4.4e-05
			0.16	1.54e-05	-6.84e-05	-2.19e-05	-4.37e-05
			0.160833	2.09e-05	-5.23e-05	-1.71e-05	-4.32e-05
			0.161667	2.25e-05	-3.88e-05	-1.3e-05	-4.27e-05
			0.1625	2.28e-05	-2.84e-05	-1.52e-05	-4.4e-05
			0.163333	2.28e-05	-1.46e-05	-1.89e-05	-4.04e-05
			0.164167	2.05e-05	-1.19e-05	-1.79e-05	-3.62e-05
			0.165	1.46e-05	-1.6e-05	-1.67e-05	-3.34e-05
			0.165833	1.6e-05	-1.1e-05	-1.41e-05	-3.32e-05
			0.166667	2.63e-05	-4.2e-06	-7.1e-06	-2.85e-05
			0.1675	2.76e-05	-1.13e-05	-3.7e-06	-2.85e-05
			0.168333	3.7e-05	-1.76e-05	-4e-06	-3.23e-05
			0.169167	4.08e-05	-2.82e-05	-4.2e-06	-3.58e-05
			0.17	3.7e-05	-4.54e-05	-8.1e-06	-3.68e-05
			0.170833	1.98e-05	-6.22e-05	-1.31e-05	-4.23e-05
			0.171667	8.9e-06	-6.7e-05	-1.48e-05	-4.49e-05
			0.1725	-2e-06	-6.9e-05	-1.46e-05	-4.37e-05
			0.173333	-8.5e-06	-6.66e-05	-1.48e-05	-4.13e-05
			0.174167	-1.45e-05	-5.88e-05	-1.18e-05	-3.78e-05
			0.175	-1.8e-05	-5.08e-05	-1.1e-05	-3.35e-05
			0.175833	-2.36e-05	-4.72e-05	-9.1e-06	-2.59e-05
			0.176667	-3.59e-05	-4.06e-05	-7.5e-06	-2.42e-05
			0.1775	-4.67e-05	-2.68e-05	-1.9e-06	-2.31e-05
			0.178333	-5.41e-05	-1.58e-05	1.4e-06	-2.61e-05
			0.179167	-5.49e-05	-8.1e-06	5.9e-06	-2.74e-05
			0.18	-5.49e-05	3.3e-06	9.8e-06	-3.26e-05
			0.180833	-5.29e-05	3e-06	9.9e-06	-3.76e-05
			0.181667	-4.28e-05	-8.4e-06	3.3e-06	-3.74e-05
			0.1825	-3.28e-05	-2.68e-05	-2.2e-06	-3.56e-05
			0.183333	-2.25e-05	-4.14e-05	-6e-06	-3.56e-05
			0.184167	-1.45e-05	-6e-05	-1.14e-05	-3.45e-05
			0.185	-6e-06	-7.06e-05	-1.44e-05	-3.18e-05
			0.185833	-2.7e-06	-7.51e-05	-1.46e-05	-3.23e-05
			0.186667	8e-07	-6.8e-05	-1.48e-05	-3.39e-05
			0.1875	-5.5e-06	-6.52e-05	-1.83e-05	-3.28e-05
			0.188333	-1e-07	-7.27e-05	-2.19e-05	-3.17e-05
			0.189167	5.3e-06	-7.32e-05	-2.37e-05	-2.96e-05
			0.19	6e-06	-7.43e-05	-2.53e-05	-2.85e-05
			0.190833	2.7e-06	-8.72e-05	-2.58e-05	-2.6e-05
			0.191667	9.8e-06	-9.39e-05	-2.13e-05	-2.84e-05
			0.1925	0	-7.9e-05	-1.58e-05	-3.05e-05
			0.193333	-2.2e-06	-7.28e-05	-1.13e-05	-3.23e-05
			0.194167	-1.6e-06	-7.08e-05	-5.6e-06	-3.45e-05
			0.195	6.6e-06	-5.92e-05	-2.5e-06	-3.56e-05
			0.195833	9.5e-06	-4.92e-05	-4.8e-06	-3.48e-05
			0.196667	1.68e-05	-5.27e-05	-7.7e-06	-3.09e-05
			0.1975	1.23e-05	-5.01e-05	-1.23e-05	-3.27e-05
			0.198333	1.12e-05	-4.03e-05	-1.72e-05	-3.13e-05
			0.199167	6.8e-06	-4.25e-05	-2.11e-05	-3.06e-05
			0.2	-2.3e-06	-4.19e-05	-2.27e-05	-2.94e-05
			0.200833	-2.8e-06	-4.54e-05	-2.24e-05	-3.18e-05
			0.201667	-3.6e-06	-4.91e-05	-2.17e-05	-3.03e-05
			0.2025	-6.9e-06	-5.99e-05	-2.18e-05	-2.97e-05
			0.203333	-1.32e-05	-6.18e-05	-2.23e-05	-2.84e-05
			0.204167	-1.2e-05	-7.39e-05	-1.96e-05	-3.08e-05
			0.205	-1.15e-05	-7.2e-05	-1.87e-05	-3.44e-05
			0.205833	-9.5e-06	-7.24e-05	-1.36e-05	-3.76e-05
			0.206667	-7.8e-06	-6.8e-05	-1.39e-05	-4.2e-05
			0.2075	-9.2e-06	-6.3e-05	-9.9e-06	-4.58e-05
			0.208333	-5.2e-06	-4.99e-05	-1.06e-05	-4.61e-05
			0.209167	-1.25e-05	-4.07e-05	-1.18e-05	-4.5e-05
			0.21	-6.3e-06	-3.63e-05	-1.48e-05	-4.53e-05
			0.210833	-1.1e-06	-3.16e-05	-1.21e-05	-4.47e-05
			0.211667	1.32e-05	-2.19e-05	-1.35e-05	-4.55e-05
			0.2125	1.05e-05	-1.27e-05	-1.46e-05	-4.59e-05
			0.213333	2.14e-05	-1.47e-05	-1.72e-05	-4.65e-05
			0.214167	2.26e-05	-1.69e-05	-1.94e-05	-4.31e-05
			0.215	1.93e-05	-1.5e-05	-2.3e-05	-4e-05
			0.215833	1.33e-05	-2.05e-05	-2.74e-05	-3.55e-05
			0.216667	1.75e-05	-3.17e-05	-2.63e-05	-3.24e-05
			0.2175	1.13e-05	-3.15e-05	-2.32e-05	-2.85e-05
			0.218333	-1.1e-06	-2.27e-05	-1.97e-05	-3.1e-05
			0.219167	-3e-06	-2.26e-05	-1.74e-05	-3.46e-05
			0.22	-3.6e-06	-2.56e-05	-1.22e-05	-3.76e-05
			0.220833	-9e-07	-1.83e-05	-1.13e-05	-4.03e-05
			0.221667	3.7e-06	-1.58e-05	-1.33e-05	-4.35e-05
			0.2225	1.64e-05	-2.24e-05	-1.5e-05	-4.17e-05
			0.223333	1.97e-05	-2.4e-05	-1.24e-05	-4.09e-05
			0.224167	1.73e-05	-3.06e-05	-1.52e-05	-3.97e-05
			0.225	1.33e-05	-4.45e-05	-1.38e-05	-4.04e-05
			0.225833	4.3e-06	-5.8e-05	-1.01e-05	-4.09e-05
			0.226667	-4.9e-06	-5.72e-05	-4.1e-06	-4.34e-05
			0.2275	-1.36e-05	-6.54e-05	-3.2e-06	-3.96e-05
			0.228333	-1.86e-05	-5.57e-05	2.9e-06	-3.89e-05
			0.229167	-3.55e-05	-4.27e-05	5.3e-06	-3.64e-05
			0.23	-3.96e-05	-3e-05	8.9e-06	-3.35e-05
			0.230833	-4.82e-05	-2.8e-05	5.1e-06	-3.05e-05
			0.231667	-5.17e-05	-1.28e-05	3.9e-06	-3.33e-05
			0.2325	-4.88e-05	-1.09e-05	1e-07	-3.53e-05
			0.233333	-3.08e-05	-7.9e-06	-3e-07	-3.49e-05
			0.234167	-2.13e-05	-1.32e-05	-7.6e-06	-3.57e-05
			0.235	-9.3e-06	-1.04e-05	-1.21e-05	-3.67e-05
			0.235833	-5e-07	-1.24e-05	-1.7e-05	-3.65e-05
			0.236667	3.3e-06	-1.24e-05	-2.17e-05	-3.48e-05
			0.2375	1.4e-06	-2.31e-05	-2.68e-05	-3.83e-05
			0.238333	3.3e-06	-2.01e-05	-2.61e-05	-4.11e-05
			0.239167	3.9e-06	-2.73e-05	-2.16e-05	-4.42e-05
			0.24	4e-06	-3.82e-05	-1.64e-05	-4.72e-05
			0.240833	-1e-07	-4.29e-05	-1.33e-05	-5.07e-05
			0.241667	-8.9e-06	-3.64e-05	-1.06e-05	-5.06e-05
			0.2425	-2.31e-05	-4.14e-05	-8.5e-06	-4.72e-05
			0.243333	-3.11e-05	-4.23e-05	-7.7e-06	-4.57e-05
			0.244167	-3.44e-05	-3.34e-05	-7.4e-06	-4.53e-05
			0.245	-3.76e-05	-4.02e-05	-7.3e-06	-4.61e-05
			0.245833	-2.93e-05	-4.47e-05	-6.7e-06	-5.05e-05
			0.246667	-1.57e-05	-4.5e-05	-7.9e-06	-5.67e-05
			0.2475	-9.1e-06	-4.28e-05	-8.3e-06	-5.89e-05
			0.248333	-1.16e-05	-4.98e-05	-7.1e-06	-6.03e-05
			0.249167	-1.02e-05	-4.29e-05	-3.8e-06	-5.94e-05
			0.25	-1.29e-05	-4.34e-05	-4e-07	-5.47e-05
			0.250833	-2.13e-05	-4.27e-05	2.3e-06	-4.74e-05
			0.251667	-2.23e-05	-4.62e-05	3.3e-06	-4.38e-05
			0.2525	-1.92e-05	-5.1e-05	-1.4e-06	-3.98e-05
			0.253333	-1.44e-05	-5.4e-05	-1.01e-05	-3.77e-05
			0.254167	-1.05e-05	-5.27e-05	-1.44e-05	-3.8e-05
			0.255	-1.7e-06	-5.1e-05	-1.8e-05	-3.95e-05
			0.255833	-1.2e-06	-4.74e-05	-2.08e-05	-4.08e-05
			0.256667	9.8e-06	-3.19e-05	-1.68e-05	-3.9e-05
			0.2575	1.56e-05	-2.26e-05	-1e-05	-3.78e-05
			0.258333	2.15e-05	-1.81e-05	-8.5e-06	-3.66e-05
			0.259167	1.96e-05	-1.73e-05	-7.6e-06	-3.65e-05
			0.26	1.91e-05	-1.14e-05	-5.2e-06	-3.3e-05
			0.260833	9.8e-06	-1.89e-05	-7e-06	-3.59e-05
			0.261667	3.5e-06	-2.63e-05	-1.13e-05	-3.66e-05
			0.2625	-2e-07	-2.43e-05	-1.05e-05	-3.75e-05
			0.263333	7.3e-06	-2.55e-05	-9.5e-06	-3.94e-05
			0.264167	2.02e-05	-3.13e-05	-9.2e-06	-4.24e-05
			0.265	3.1e-05	-2.83e-05	-8.1e-06	-4.04e-05
			0.265833	3.15e-05	-2.18e-05	-4.2e-06	-4.51e-05
			0.266667	2.86e-05	-2.45e-05	-2.5e-06	-4.83e-05
			0.2675	1.89e-05	-1e-05	-8e-07	-5.03e-05
			0.268333	6.3e-06	1.3e-06	1e-07	-5.31e-05
			0.269167	-5e-07	2.1e-06	3.4e-06	-5.89e-05
			0.27	6.4e-06	-3e-06	2.7e-06	-5.92e-05
			0.270833	2.12e-05	-9.1e-06	3.7e-06	-5.87e-05
			0.271667	3.03e-05	-2.16e-05	6.7e-06	-5.64e-05
			0.2725	3.81e-05	-3.03e-05	8.2e-06	-5.57e-05
			0.273333	4.2e-05	-3.63e-05	9.5e-06	-5.31e-05
			0.274167	4.24e-05	-4.54e-05	1.27e-05	-5.32e-05
			0.275	2.53e-05	-4.74e-05	1.57e-05	-5.31e-05
			0.275833	2.1e-05	-6.1e-05	1.4e-05	-5.36e-05
			0.276667	1.53e-05	-7.01e-05	1.57e-05	-5.27e-05
			0.2775	5.5e-06	-7.43e-05	1.3e-05	-5.24e-05
			0.278333	-8.7e-06	-6.17e-05	9.3e-06	-4.86e-05
			0.279167	-2e-06	-4.97e-05	3.1e-06	-4.75e-05
			0.28	-2.3e-06	-2.71e-05	7e-07	-4.62e-05
			0.280833	-2.5e-06	-1.22e-05	-5.9e-06	-4.49e-05
			0.281667	1.2e-06	-1.4e-06	-8.7e-06	-4.51e-05
			0.2825	7.6e-06	-6.2e-06	-1.15e-05	-5.06e-05
			0.283333	4.3e-06	-1.46e-05	-1.09e-05	-5.3e-05
			0.284167	4.5e-06	-2.57e-05	-1.1e-05	-5.4e-05
			0.285	1.46e-05	-3.78e-05	-1.07e-05	-5.51e-05
			0.285833	2.78e-05	-4.36e-05	-1.12e-05	-5.34e-05
			0.286667	4.08e-05	-4.21e-05	-1.14e-05	-5.11e-05
			0.2875	4.89e-05	-4.46e-05	-9.6e-06	-5.29e-05
			0.288333	5.55e-05	-4.82e-05	-1.01e-05	-5.53e-05
			0.289167	5.72e-05	-4.23e-05	-8.4e-06	-5.76e-05
			0.29	5.29e-05	-4.63e-05	-7.4e-06	-6.22e-05
			0.290833	4.4e-05	-4.9e-05	-8.6e-06	-6.37e-05
			0.291667	4.17e-05	-4.21e-05	-1.47e-05	-6e-05
			0.2925	3.45e-05	-4.01e-05	-1.88e-05	-5.89e-05
			0.293333	1.65e-05	-4.83e-05	-2.6e-05	-6.07e-05
			0.294167	6e-06	-5.3e-05	-2.97e-05	-5.98e-05
			0.295	-1.5e-06	-5.79e-05	-2.97e-05	-5.84e-05
			0.295833	-7.8e-06	-7.32e-05	-2.76e-05	-6.18e-05
			0.296667	-9.5e-06	-8.33e-05	-2.27e-05	-5.94e-05
			0.2975	1.6e-06	-8.42e-05	-1.38e-05	-5.36e-05
			0.298333	3e-06	-7.8e-05	-1.17e-05	-5.09e-05
			0.299167	6.8e-06	-7.5e-05	-8.4e-06	-5.16e-05
			0.3	9.9e-06	-6.57e-05	-3.5e-06	-5.12e-05
			0.300833	1.66e-05	-5.31e-05	-1.1e-06	-5.42e-05
			0.301667	1.06e-05	-4.6e-05	-2.5e-06	-6.04e-05
			0.3025	1.26e-05	-4.26e-05	2.5e-06	-6.83e-05
			0.303333	7e-06	-4.26e-05	2.9e-06	-6.94e-05
			0.304167	1.3e-06	-3.85e-05	1.5e-06	-7.18e-05
			0.305	-6.5e-06	-4.28e-05	-8e-07	-7.37e-05
			0.305833	-4.6e-06	-4.04e-05	-2.1e-06	-7.15e-05
			0.306667	-5.9e-06	-3.32e-05	-7.9e-06	-6.53e-05
			0.3075	3e-06	-2.04e-05	-1.07e-05	-6.56e-05
			0.308333	3.8e-06	-1.04e-05	-1.06e-05	-6.12e-05
			0.309167	-2.4e-06	2.9e-06	-1e-05	-5.5e-05
			0.31	-1.34e-05	8e-07	-8.1e-06	-5.12e-05
			0.310833	-2.2e-05	-1.4e-05	-3.4e-06	-5.13e-05
			0.311667	-3.47e-05	-3.07e-05	-2e-07	-4.9e-05
			0.3125	-3.74e-05	-5.27e-05	-3e-07	-4.77e-05
			0.313333	-2.89e-05	-7.25e-05	-2.5e-06	-4.85e-05
			0.314167	-2.19e-05	-7.92e-05	-5.2e-06	-4.91e-05
			0.315	-1.53e-05	-7.33e-05	-1.01e-05	-4.75e-05
			0.315833	-1.37e-05	-7.05e-05	-1.37e-05	-4.67e-05
			0.316667	-1.24e-05	-5.19e-05	-1.5e-05	-4.84e-05
			0.3175	-1.94e-05	-4.41e-05	-1.26e-05	-5.06e-05
			0.318333	-1.88e-05	-2.94e-05	-8.7e-06	-5.3e-05
			0.319167	-1.79e-05	-2.43e-05	-3.9e-06	-5.43e-05
			0.32	-8e-06	-1.75e-05	1.1e-06	-5.57e-05
			0.320833	-1.1e-06	-2.55e-05	2.5e-06	-5.52e-05
			0.321667	9.4e-06	-2.46e-05	8e-07	-5.22e-05
			0.3225	1.41e-05	-3.32e-05	-2.8e-06	-4.93e-05
			0.323333	1.18e-05	-3.9e-05	-8.8e-06	-4.73e-05
			0.324167	5.2e-06	-3.69e-05	-1.29e-05	-4.65e-05
			0.325	3.4e-06	-3.1e-05	-1.52e-05	-4.28e-05
			0.325833	-3.4e-06	-2.65e-05	-1.53e-05	-4.28e-05
			0.326667	-1.13e-05	-2.5e-05	-1.46e-05	-4.25e-05
			0.3275	-2.6e-06	-2.57e-05	-1.37e-05	-4.24e-05
			0.328333	-1.6e-06	-3.42e-05	-1.35e-05	-3.97e-05
			0.329167	-9e-06	-4.64e-05	-1.49e-05	-4.09e-05
			0.33	-1.23e-05	-5.76e-05	-1.69e-05	-4.11e-05
			0.330833	-1.18e-05	-6.03e-05	-1.82e-05	-4.32e-05
			0.331667	-2.43e-05	-6.08e-05	-1.99e-05	-4.68e-05
			0.3325	-2.2e-05	-6.04e-05	-1.97e-05	-5.31e-05
			0.333333	-1.51e-05	-4.55e-05	-1.81e-05	-5.7e-05
			0.334167	-9.4e-06	-3.24e-05	-1.68e-05	-6.08e-05
			0.335	-1.3e-06	-3.05e-05	-1.61e-05	-6.23e-05
			0.335833	9e-06	-2.49e-05	-1.46e-05	-6.27e-05
			0.336667	1.2e-05	-2.29e-05	-1.62e-05	-6.07e-05
			0.3375	2.03e-05	-3.66e-05	-1.91e-05	-5.94e-05
			0.338333	2.83e-05	-4.95e-05	-2.29e-05	-5.76e-05
			0.339167	3.39e-05	-5.08e-05	-2.42e-05	-5.43e-05
			0.34	4.11e-05	-6.12e-05	-2.71e-05	-5.36e-05
			0.340833	4.24e-05	-5.63e-05	-2.39e-05	-5.2e-05
			0.341667	3.7e-05	-4.31e-05	-1.88e-05	-5.05e-05
			0.3425	2.98e-05	-3.7e-05	-1.11e-05	-5.06e-05
			0.343333	1.42e-05	-3.08e-05	-8.5e-06	-5.45e-05
			0.344167	-5.2e-06	-1.84e-05	-3.4e-06	-5.46e-05
			0.345	-1.81e-05	-2.28e-05	-1.7e-06	-5.92e-05
			0.345833	-2.72e-05	-2.93e-05	-1.6e-06	-6.36e-05
			0.346667	-3.55e-05	-2.56e-05	-2.2e-06	-6.72e-05
			0.3475	-2.73e-05	-3.58e-05	8e-07	-6.91e-05
			0.348333	-2.01e-05	-4.58e-05	5e-07	-7.14e-05
			0.349167	-1.25e-05	-4.44e-05	-8e-07	-6.79e-05
			0.35	-2e-07	-4.67e-05	-4.1e-06	-6.43e-05
			0.350833	5.8e-06	-4.98e-05	-7.7e-06	-5.95e-05
			0.351667	-1.8e-06	-3.99e-05	-1.01e-05	-5.46e-05
			0.3525	-3.4e-06	-2.5e-05	-1.08e-05	-5.14e-05
			0.353333	-1.16e-05	-2.78e-05	-1.05e-05	-5.33e-05
			0.354167	-2.92e-05	-2.55e-05	-7.1e-06	-5.47e-05
			0.355	-3.37e-05	-2.64e-05	-5.2e-06	-5.71e-05
			0.355833	-2.91e-05	-2.87e-05	-7.3e-06	-5.78e-05
			0.356667	-2.9e-05	-4.39e-05	-8.5e-06	-5.97e-05
			0.3575	-1.83e-05	-3.79e-05	-1.11e-05	-5.66e-05
			0.358333	-7.5e-06	-2.74e-05	-1.69e-05	-5.62e-05
			0.359167	-1.29e-05	-1.96e-05	-1.75e-05	-5.44e-05
			0.36	-1.64e-05	-1.72e-05	-1.64e-05	-5.4e-05
			0.360833	-1.93e-05	-3e-06	-1.67e-05	-5.3e-05
			0.361667	-2.48e-05	-5e-07	-1.92e-05	-5.49e-05
			0.3625	-2.59e-05	-1.22e-05	-1.96e-05	-5.46e-05
			0.363333	-1.28e-05	-1.16e-05	-2.46e-05	-5.56e-05
			0.364167	-1.1e-05	-1.93e-05	-3.05e-05	-5.42e-05
			0.365	-9e-06	-2.71e-05	-3.38e-05	-5.52e-05
			0.365833	-1.02e-05	-2.89e-05	-3.18e-05	-5.4e-05
			0.366667	-1.19e-05	-2.85e-05	-2.87e-05	-5.44e-05
			0.3675	-1.73e-05	-3.88e-05	-2.64e-05	-5.6e-05
			0.368333	-1.1e-05	-3.72e-05	-2.19e-05	-6.2e-05
			0.369167	-4.3e-06	-4.22e-05	-1.6e-05	-6.46e-05
			0.37	1.5e-06	-5.24e-05	-1.52e-05	-6.6e-05
			0.370833	-1.6e-06	-5.17e-05	-1.73e-05	-6.46e-05
			0.371667	1.7e-06	-5.26e-05	-1.45e-05	-6.12e-05
			0.3725	-2.3e-06	-5.58e-05	-1.4e-05	-5.6e-05
			0.373333	-1.55e-05	-5.65e-05	-1.61e-05	-5.29e-05
			0.374167	-1.92e-05	-5.94e-05	-1.46e-05	-5.12e-05
			0.375	-9.5e-06	-7.17e-05	-1.43e-05	-5.09e-05
			0.375833	-1.5e-05	-7.53e-05	-1.84e-05	-5e-05
			0.376667	-1.38e-05	-7.41e-05	-2.18e-05	-4.98e-05
			0.3775	5e-07	-6.97e-05	-2.63e-05	-4.98e-05
			0.378333	-3e-07	-5.59e-05	-3.15e-05	-4.99e-05
			0.379167	-8.3e-06	-3.44e-05	-3.21e-05	-5e-05
			0.38	-8.2e-06	-1.93e-05	-2.88e-05	-5.46e-05
			0.380833	-1.91e-05	-1.39e-05	-2.35e-05	-5.87e-05
			0.381667	-3.39e-05	-5.5e-06	-1.64e-05	-6.21e-05
			0.3825	-4.06e-05	-1.02e-05	-8e-06	-6.29e-05
			0.383333	-4.72e-05	-1.9e-05	-1.6e-06	-6.15e-05
			0.384167	-4.97e-05	-2.03e-05	3.4e-06	-5.69e-05
			0.385	-4.14e-05	-1.55e-05	4.5e-06	-5.02e-05
			0.385833	-3.51e-05	-1.91e-05	4.3e-06	-4.56e-05
			0.386667	-2.64e-05	-7.3e-06	3.1e-06	-4.44e-05
			0.3875	-1.9e-05	3.3e-06	-5e-07	-4.83e-05
			0.388333	-1.47e-05	4.5e-06	-5.6e-06	-5.46e-05
			0.389167	-1.73e-05	-1e-07	-7.5e-06	-6.4e-05
			0.39	-1.99e-05	-6.4e-06	-9.7e-06	-7.03e-05
			0.390833	-2.47e-05	-2.37e-05	-1.14e-05	-7.69e-05
			0.391667	-1.75e-05	-3.42e-05	-1.08e-05	-7.82e-05
			0.3925	-9.1e-06	-4.03e-05	-1.08e-05	-7.79e-05
			0.393333	-2.1e-06	-4.26e-05	-1.22e-05	-7.51e-05
			0.394167	1.36e-05	-3.02e-05	-1.29e-05	-7.18e-05
			0.395	2.67e-05	-1.34e-05	-1.18e-05	-6.68e-05
			0.395833	2.04e-05	-9.4e-06	-9.8e-06	-6.37e-05
			0.396667	1.21e-05	-1.16e-05	-7.2e-06	-6.08e-05
			0.3975	1.11e-05	-1.07e-05	-4.3e-06	-5.84e-05
			0.398333	-3.2e-06	-2.32e-05	7e-07	-5.91e-05
			0.399167	-2.11e-05	-3.81e-05	1.5e-06	-6e-05
			0.4	-2.51e-05	-4.57e-05	2e-07	-6.23e-05
			0.400833	-3.11e-05	-4.78e-05	-2.4e-06	-6.3e-05
			0.401667	-4.37e-05	-4.83e-05	-3.2e-06	-6.43e-05
			0.4025	-4.9e-05	-5.08e-05	-8.9e-06	-6.27e-05
			0.403333	-4.24e-05	-4.5e-05	-9.2e-06	-6.1e-05
			0.404167	-4.29e-05	-4.29e-05	-8.3e-06	-5.67e-05
			0.405	-3.52e-05	-4.3e-05	-7.8e-06	-5.13e-05
			0.405833	-2.69e-05	-5.47e-05	-1.21e-05	-4.93e-05
			0.406667	-2.07e-05	-5.7e-05	-1.51e-05	-4.82e-05
			0.4075	-2.6e-05	-6.4e-05	-2.04e-05	-5.02e-05
			0.408333	-2.47e-05	-6.88e-05	-2.73e-05	-5.51e-05
			0.409167	-3.37e-05	-6.37e-05	-3.11e-05	-6.32e-05
			0.41	-3.89e-05	-5.58e-05	-3e-05	-6.46e-05
			0.410833	-4.63e-05	-5.61e-05	-2.89e-05	-6.82e-05
			0.411667	-3.91e-05	-6.39e-05	-2.5e-05	-6.72e-05
			0.4125	-4.12e-05	-7.22e-05	-2.14e-05	-6.33e-05
			0.413333	-4.31e-05	-8.83e-05	-2.01e-05	-5.84e-05
			0.414167	-4.66e-05	-0.0001	-1.86e-05	-5.76e-05
			0.415	-4.69e-05	-0.00011	-1.74e-05	-5.41e-05
			0.415833	-6.1e-05	-9.33e-05	-2.07e-05	-5.48e-05
			0.416667	-7.01e-05	-8.57e-05	-2.22e-05	-5.84e-05
			0.4175	-7.14e-05	-7.95e-05	-2.35e-05	-6.22e-05
			0.418333	-6.61e-05	-6.85e-05	-2.62e-05	-6.52e-05
			0.419167	-6.49e-05	-6.28e-05	-2.84e-05	-6.85e-05
			0.42	-5.17e-05	-6.67e-05	-2.64e-05	-6.75e-05
			0.420833	-3.45e-05	-5.83e-05	-2.55e-05	-6.21e-05
			0.421667	-1.36e-05	-5e-05	-2.41e-05	-5.8e-05
			0.4225	-1e-07	-4.43e-05	-2.23e-05	-5.32e-05
			0.423333	2.02e-05	-4.47e-05	-1.99e-05	-5.04e-05
			0.424167	2.98e-05	-4.95e-05	-1.97e-05	-5.28e-05
			0.425	3.59e-05	-5.46e-05	-1.73e-05	-5.76e-05
			0.425833	2.69e-05	-5.76e-05	-1.69e-05	-6.29e-05
			0.426667	1.46e-05	-6.73e-05	-1.51e-05	-6.75e-05
			0.4275	-2.9e-06	-6.45e-05	-1.46e-05	-6.92e-05
			0.428333	-1.27e-05	-5.61e-05	-1.09e-05	-6.96e-05
			0.429167	-2.68e-05	-6.35e-05	-9.8e-06	-6.89e-05
			0.43	-2.59e-05	-7.04e-05	-3.8e-06	-6.67e-05
			0.430833	-1.65e-05	-6.65e-05	6e-07	-6.58e-05
			0.431667	-4.3e-06	-6.78e-05	5.4e-06	-6.63e-05
			0.4325	3.9e-06	-7.15e-05	6.2e-06	-6.31e-05
			0.433333	1.43e-05	-6.42e-05	5.9e-06	-5.96e-05
			0.434167	9.3e-06	-5.44e-05	1e-06	-5.71e-05
			0.435	-4e-06	-5.63e-05	-3.7e-06	-5.43e-05
			0.435833	-1.74e-05	-6.2e-05	-8e-06	-5.46e-05
			0.436667	-2.98e-05	-6.69e-05	-1.25e-05	-5.74e-05
			0.4375	-4.09e-05	-7.28e-05	-1.58e-05	-6.35e-05
			0.438333	-4.21e-05	-8.87e-05	-1.86e-05	-6.94e-05
			0.439167	-3.17e-05	-9.86e-05	-2.3e-05	-7.39e-05
			0.44	-2.33e-05	-0.0001	-2.71e-05	-7.24e-05
			0.440833	-1.84e-05	-9.44e-05	-2.79e-05	-6.95e-05
			0.441667	-1.07e-05	-8.89e-05	-2.77e-05	-6.28e-05
			0.4425	-5e-06	-7.22e-05	-2.63e-05	-5.79e-05
			0.443333	-6.3e-06	-5.68e-05	-2e-05	-5.4e-05
			0.444167	-3.8e-06	-4.37e-05	-1.37e-05	-5.24e-05
			0.445	1.1e-05	-4.57e-05	-7.7e-06	-5.26e-05
			0.445833	1.87e-05	-5.05e-05	-3.6e-06	-5.39e-05
			0.446667	2.86e-05	-5.36e-05	1.3e-06	-5.31e-05
			0.4475	3.38e-05	-5.72e-05	2e-06	-4.99e-05
			0.448333	4.11e-05	-6.21e-05	-5e-07	-4.97e-05
			0.449167	3.36e-05	-5.47e-05	-4.6e-06	-4.95e-05
			0.45	2.99e-05	-4.34e-05	-5.5e-06	-5.19e-05
			0.450833	2.19e-05	-3.89e-05	-1.07e-05	-5.38e-05
			0.451667	1.84e-05	-4.09e-05	-1.49e-05	-5.98e-05
			0.4525	6.5e-06	-3.85e-05	-1.66e-05	-6.18e-05
			0.453333	1.8e-06	-4.46e-05	-1.66e-05	-6.35e-05
			0.454167	-2.6e-06	-5.1e-05	-2.04e-05	-6.33e-05
			0.455	-1.9e-06	-6.62e-05	-2.07e-05	-6.77e-05
			0.455833	-4.7e-06	-6.27e-05	-2.16e-05	-6.77e-05
			0.456667	4.5e-06	-7.08e-05	-2.33e-05	-7.06e-05
			0.4575	1.22e-05	-6.97e-05	-2.62e-05	-7.5e-05
			0.458333	1.77e-05	-7.2e-05	-2.67e-05	-7.91e-05
			0.459167	1.51e-05	-6.1e-05	-2.84e-05	-7.86e-05
			0.46	1.45e-05	-6.34e-05	-2.88e-05	-7.9e-05
			0.460833	8e-07	-5.23e-05	-2.65e-05	-7.82e-05
			0.461667	-1.24e-05	-6.43e-05	-2.25e-05	-7.52e-05
			0.4625	-2.14e-05	-6.88e-05	-1.84e-05	-7.08e-05
			0.463333	-1.99e-05	-7.71e-05	-1.23e-05	-6.69e-05
			0.464167	-9.3e-06	-8.52e-05	-6.8e-06	-6.4e-05
			0.465	-1.8e-06	-9.69e-05	-4.5e-06	-5.99e-05
			0.465833	9.3e-06	-8.45e-05	-5e-07	-5.61e-05
			0.466667	1.79e-05	-7.65e-05	-3e-07	-5.46e-05
			0.4675	1.61e-05	-6.81e-05	5e-07	-5.53e-05
			0.468333	-2.4e-06	-5.77e-05	-3e-07	-5.47e-05
			0.469167	-9.3e-06	-4.37e-05	1.5e-06	-5.65e-05
			0.47	-2.03e-05	-3.58e-05	-1.3e-06	-5.85e-05
			0.470833	-3.45e-05	-2.77e-05	-2.4e-06	-5.89e-05
			0.471667	-4.3e-05	-1.81e-05	-4.9e-06	-5.9e-05
			0.4725	-4.02e-05	-3.8e-06	-9.1e-06	-6.19e-05
			0.473333	-3.5e-05	2.1e-06	-1.53e-05	-6.39e-05
			0.474167	-3.11e-05	4.8e-06	-2e-05	-6.18e-05
			0.475	-1.95e-05	6e-07	-2.34e-05	-6.18e-05
			0.475833	-5.3e-06	-1.11e-05	-2.46e-05	-6.18e-05
			0.476667	0	-2.93e-05	-2.45e-05	-5.87e-05
			0.4775	3e-06	-4.6e-05	-2.22e-05	-5.81e-05
			0.478333	4e-06	-5.76e-05	-2e-05	-6.4e-05
			0.479167	-3.1e-06	-6.17e-05	-1.57e-05	-6.54e-05
			0.48	-8.4e-06	-6.45e-05	-1.37e-05	-6.87e-05
			0.480833	-6.3e-06	-6.62e-05	-9.3e-06	-7e-05
			0.481667	-1.47e-05	-6.41e-05	-3.9e-06	-7.09e-05
			0.4825	-2.56e-05	-6.76e-05	-4e-07	-6.4e-05
			0.483333	-3.14e-05	-7.25e-05	-2.7e-06	-5.89e-05
			0.484167	-4.66e-05	-7.28e-05	-1.2e-06	-5.52e-05
			0.485	-6.3e-05	-7.65e-05	-4.3e-06	-5.52e-05
			0.485833	-6.72e-05	-7.99e-05	-1.16e-05	-5.54e-05
			0.486667	-5.95e-05	-7.68e-05	-1.6e-05	-5.94e-05
			0.4875	-5.16e-05	-7.15e-05	-1.38e-05	-6.46e-05
			0.488333	-3.23e-05	-7.22e-05	-1.38e-05	-6.63e-05
			0.489167	-1.24e-05	-6.39e-05	-1.16e-05	-6.49e-05
			0.49	6.8e-06	-5.74e-05	-5.4e-06	-6.36e-05
			0.490833	1.8e-05	-6.03e-05	-1.7e-06	-6.07e-05
			0.491667	2.81e-05	-6.5e-05	-1.3e-06	-5.93e-05
			0.4925	3.1e-05	-5.41e-05	5e-07	-6.03e-05
			0.493333	3.45e-05	-5.14e-05	-7e-07	-6.39e-05
			0.494167	3.4e-05	-4.93e-05	-2e-06	-6.53e-05
			0.495	3.19e-05	-3.22e-05	-3.2e-06	-6.84e-05
			0.495833	2.66e-05	-2.2e-05	-4.9e-06	-6.78e-05
			0.496667	2.41e-05	-2.56e-05	-7.1e-06	-6.81e-05
			0.4975	5.6e-06	-2.77e-05	-8.2e-06	-6.73e-05
			0.498333	-4.1e-06	-2.6e-05	-9.4e-06	-6.85e-05
			0.499167	-1.57e-05	-4.16e-05	-1.05e-05	-6.7e-05
			0.5	-2.49e-05	-4.23e-05	-9e-06	-6.49e-05
			0.500833	-3.02e-05	-3.56e-05	-8.9e-06	-6.24e-05
			0.501667	-2.01e-05	-2.43e-05	-9.2e-06	-6e-05
			0.5025	-2.25e-05	-2.01e-05	-8.6e-06	-5.73e-05
			0.503333	-1.61e-05	-1.58e-05	-7.4e-06	-5.82e-05
			0.504167	-6.1e-06	-2.34e-05	-8.5e-06	-6.35e-05
			0.505	-3e-06	-4.31e-05	-5e-06	-6.8e-05
			0.505833	-3.1e-06	-6.24e-05	-1.3e-06	-7.14e-05
			0.506667	5.3e-06	-7.58e-05	-9e-07	-7.21e-05
			0.5075	7.3e-06	-7.28e-05	9e-07	-6.85e-05
			0.508333	6.9e-06	-6.85e-05	5e-07	-6.3e-05
			0.509167	-3e-07	-5.44e-05	-6.2e-06	-5.87e-05
			0.51	-1.5e-06	-4.5e-05	-1.06e-05	-5.82e-05
			0.510833	-1.04e-05	-2.98e-05	-1.16e-05	-5.8e-05
			0.511667	-2.23e-05	-2.68e-05	-1.33e-05	-6.15e-05
			0.5125	-2.75e-05	-2.32e-05	-1.16e-05	-6.31e-05
			0.513333	-3.09e-05	-2.14e-05	-5.4e-06	-6.36e-05
			0.514167	-3.72e-05	-1.85e-05	-1.3e-06	-6.38e-05
			0.515	-4.05e-05	-2.88e-05	3e-07	-6.56e-05
			0.515833	-3.57e-05	-4.03e-05	2.2e-06	-6.9e-05
			0.516667	-3.86e-05	-4.39e-05	2.5e-06	-7.25e-05
			0.5175	-3.18e-05	-4.7e-05	-7e-07	-7.58e-05
			0.518333	-2.13e-05	-5.41e-05	-2.2e-06	-7.56e-05
			0.519167	-4.7e-06	-5.28e-05	-1.4e-06	-7.4e-05
			0.52	2.9e-06	-4.89e-05	-2.3e-06	-6.96e-05
			0.520833	1.93e-05	-5.31e-05	-5e-06	-6.59e-05
			0.521667	2.7e-05	-6.09e-05	-5e-06	-6.07e-05
			0.5225	2.46e-05	-6.46e-05	-8.7e-06	-6.01e-05
			0.523333	1.74e-05	-6.8e-05	-1.26e-05	-5.91e-05
			0.524167	1.15e-05	-7.37e-05	-1.53e-05	-6.02e-05
			0.525	-5.9e-06	-7.58e-05	-1.49e-05	-6e-05
			0.525833	-2.08e-05	-7.67e-05	-1.3e-05	-6.25e-05
			0.526667	-3.33e-05	-7.94e-05	-9e-06	-5.98e-05
			0.5275	-5.02e-05	-8.32e-05	-6.9e-06	-6.06e-05
			0.528333	-6.2e-05	-8.15e-05	-4.4e-06	-6.18e-05
			0.529167	-6.39e-05	-7.9e-05	-1.9e-06	-6.55e-05
			0.53	-5.96e-05	-6.96e-05	-4.7e-06	-6.76e-05
			0.530833	-5.49e-05	-6.27e-05	-5.6e-06	-7.25e-05
			0.531667	-4.39e-05	-5.78e-05	-5.1e-06	-7.22e-05
			0.5325	-3.39e-05	-5.25e-05	-7.1e-06	-7.03e-05
			0.533333	-3e-05	-5.13e-05	-8.3e-06	-6.79e-05
			0.534167	-3.73e-05	-6.25e-05	-7.9e-06	-6.37e-05
			0.535	-3.22e-05	-7.13e-05	-6.5e-06	-5.75e-05
			0.535833	-2.65e-05	-7.13e-05	-6.2e-06	-5.87e-05
			0.536667	-1.96e-05	-7.93e-05	-2.6e-06	-6.18e-05
			0.5375	-6.4e-06	-7.64e-05	-2.7e-06	-6.37e-05
			0.538333	1.71e-05	-6.57e-05	-2.6e-06	-6.99e-05
			0.539167	2.97e-05	-4.89e-05	-5.4e-06	-7.65e-05
			0.54	3.28e-05	-4.22e-05	-5.8e-06	-8.03e-05
			0.540833	3.14e-05	-3.47e-05	-8.8e-06	-7.72e-05
			0.541667	2.32e-05	-2.91e-05	-1.08e-05	-7.14e-05
			0.5425	5.1e-06	-3.33e-05	-1.06e-05	-6.41e-05
			0.543333	-1.25e-05	-4.01e-05	-6.8e-06	-5.69e-05
			0.544167	-2.51e-05	-4.18e-05	-5.5e-06	-5.08e-05
			0.545	-3.09e-05	-3.38e-05	-4.1e-06	-4.94e-05
			0.545833	-3.61e-05	-3.43e-05	-1.7e-06	-5.18e-05
			0.546667	-3.28e-05	-2.57e-05	-1.3e-06	-5.48e-05
			0.5475	-3.49e-05	-1.76e-05	-4.6e-06	-5.64e-05
			0.548333	-3.54e-05	-1.63e-05	-1.05e-05	-5.54e-05
			0.549167	-4.21e-05	-2.6e-05	-1.38e-05	-5.43e-05
			0.55	-4.17e-05	-3.47e-05	-1.7e-05	-5.49e-05
			0.550833	-4.1e-05	-4.12e-05	-1.94e-05	-5.42e-05
			0.551667	-2.75e-05	-5.16e-05	-1.73e-05	-5.61e-05
			0.5525	-1.77e-05	-5.23e-05	-1.34e-05	-5.86e-05
			0.553333	-5.3e-06	-4.49e-05	-9.5e-06	-5.92e-05
			0.554167	-5.1e-06	-3.75e-05	-9.3e-06	-5.46e-05
			0.555	-4.1e-06	-3.81e-05	-7.9e-06	-5.2e-05
			0.555833	-1.15e-05	-3.43e-05	-9.8e-06	-5.16e-05
			0.556667	-1.27e-05	-4.03e-05	-1.17e-05	-5.3e-05
			0.5575	-8.7e-06	-5.39e-05	-1.68e-05	-5.02e-05
			0.558333	1.9e-06	-6.16e-05	-1.62e-05	-5.36e-05
			0.559167	1e-07	-6.88e-05	-1.7e-05	-5.46e-05
			0.56	-1.7e-06	-8.07e-05	-1.58e-05	-5.19e-05
			0.560833	-1.04e-05	-8.59e-05	-1.23e-05	-4.66e-05
			0.561667	-2.87e-05	-8.59e-05	-6.2e-06	-4.75e-05
			0.5625	-4.94e-05	-8.66e-05	-5.4e-06	-4.63e-05
			0.563333	-5.93e-05	-8.37e-05	-4.1e-06	-4.77e-05
			0.564167	-6.45e-05	-7.11e-05	-3.2e-06	-5.19e-05
			0.565	-6.55e-05	-5.97e-05	-4.9e-06	-5.86e-05
			0.565833	-5.33e-05	-4.99e-05	-7.4e-06	-6.38e-05
			0.566667	-4.41e-05	-4.65e-05	-8.3e-06	-7.01e-05
			0.5675	-2.96e-05	-4.47e-05	-9.4e-06	-7.15e-05
			0.568333	-2.2e-05	-5.04e-05	-1e-05	-7.21e-05
			0.569167	-1.17e-05	-5.61e-05	-1.04e-05	-7.07e-05
			0.57	-8.2e-06	-6.05e-05	-1.13e-05	-6.99e-05
			0.570833	1.4e-06	-5.81e-05	-1.05e-05	-6.88e-05
			0.571667	-3.1e-06	-5.62e-05	-7.6e-06	-6.96e-05
			0.5725	-2.4e-06	-5.8e-05	-5.8e-06	-7.01e-05
			0.573333	-2.1e-06	-5.22e-05	-3.1e-06	-7.05e-05
			0.574167	-8.8e-06	-5.1e-05	6e-07	-6.95e-05
			0.575	-2.2e-05	-5.24e-05	2.2e-06	-6.96e-05
			0.575833	-2.25e-05	-5.48e-05	2.5e-06	-6.73e-05
			0.576667	-2.51e-05	-5.23e-05	2.4e-06	-7.09e-05
			0.5775	-2.91e-05	-5.87e-05	2e-07	-7.17e-05
			0.578333	-2.47e-05	-6.33e-05	-1.8e-06	-7.28e-05
			0.579167	-1.16e-05	-6.59e-05	-4.7e-06	-7.1e-05
			0.58	-9.3e-06	-6.35e-05	-7.8e-06	-7.16e-05
			0.580833	-4.2e-06	-6.31e-05	-9.5e-06	-6.6e-05
			0.581667	-4.8e-06	-6.38e-05	-1.34e-05	-6.5e-05
			0.5825	-1.45e-05	-6.37e-05	-1.68e-05	-6.49e-05
			0.583333	-2.43e-05	-6.65e-05	-2.07e-05	-6.65e-05
			0.584167	-2.54e-05	-6.73e-05	-2.5e-05	-6.78e-05
			0.585	-3.39e-05	-6.63e-05	-2.95e-05	-6.97e-05
			0.585833	-3.65e-05	-6.05e-05	-2.95e-05	-6.75e-05
			0.586667	-2.37e-05	-4.87e-05	-2.96e-05	-6.67e-05
			0.5875	-2.01e-05	-4.54e-05	-2.93e-05	-6.45e-05
			0.588333	-1.94e-05	-4.66e-05	-2.82e-05	-6.02e-05
			0.589167	-1.72e-05	-4.08e-05	-2.38e-05	-6.08e-05
			0.59	-1.96e-05	-4.08e-05	-1.95e-05	-6.27e-05
			0.590833	-3.42e-05	-4.32e-05	-1.8e-05	-6.49e-05
			0.591667	-4.36e-05	-3.16e-05	-1.66e-05	-6.63e-05
			0.5925	-5.14e-05	-2.34e-05	-1.51e-05	-6.96e-05
			0.593333	-4.93e-05	-3.47e-05	-1.6e-05	-7.02e-05
			0.594167	-4.38e-05	-3.37e-05	-1.68e-05	-7.09e-05
			0.595	-2.37e-05	-4.43e-05	-1.53e-05	-6.97e-05
			0.595833	-1e-05	-6.35e-05	-1.21e-05	-7.08e-05
			0.596667	4.4e-06	-7.64e-05	-9.3e-06	-7.24e-05
			0.5975	6.3e-06	-7.37e-05	-6e-06	-7.25e-05
			0.598333	6.5e-06	-8.28e-05	-4.2e-06	-7.3e-05
			0.599167	-7.9e-06	-8.18e-05	-4.6e-06	-7.32e-05
			0.6	-1.33e-05	-7.23e-05	-3.4e-06	-7.46e-05
			0.600833	-2.42e-05	-6.71e-05	-3.2e-06	-7.32e-05
			0.601667	-2.74e-05	-6.17e-05	-4.6e-06	-7.37e-05
			0.6025	-2.19e-05	-5.81e-05	-6.1e-06	-7.58e-05
			0.603333	-1.02e-05	-4.97e-05	-6.7e-06	-7.78e-05
			0.604167	-7.5e-06	-5.03e-05	-1.25e-05	-7.73e-05
			0.605	3.5e-06	-4.7e-05	-1.46e-05	-7.7e-05
			0.605833	1.24e-05	-4.65e-05	-1.67e-05	-7.53e-05
			0.606667	7.6e-06	-3.92e-05	-1.38e-05	-7.13e-05
			0.6075	6.2e-06	-3.94e-05	-1.18e-05	-6.73e-05
			0.608333	1.18e-05	-3.59e-05	-7.7e-06	-6.34e-05
			0.609167	1.09e-05	-3.84e-05	-7e-06	-6.06e-05
			0.61	1.24e-05	-4.67e-05	-4.8e-06	-5.73e-05
			0.610833	1.59e-05	-5.39e-05	-8.1e-06	-5.64e-05
			0.611667	2.08e-05	-6.08e-05	-1.1e-05	-5.64e-05
			0.6125	1.75e-05	-6.71e-05	-1.19e-05	-5.98e-05
			0.613333	1.78e-05	-6.56e-05	-1.38e-05	-6.07e-05
			0.614167	1.41e-05	-6.16e-05	-1.3e-05	-6.39e-05
			0.615	1.67e-05	-6.07e-05	-1.26e-05	-6.63e-05
			0.615833	9.8e-06	-5.83e-05	-1.24e-05	-6.57e-05
			0.616667	5.3e-06	-5.53e-05	-1.37e-05	-5.98e-05
			0.6175	-3e-06	-5.71e-05	-1.53e-05	-5.64e-05
			0.618333	-5.7e-06	-5.51e-05	-1.97e-05	-5.16e-05
			0.619167	-1.25e-05	-5.25e-05	-2.16e-05	-4.7e-05
			0.62	-1.92e-05	-4.39e-05	-2.3e-05	-4.55e-05
			0.620833	-2.46e-05	-3.66e-05	-2.57e-05	-4.67e-05
			0.621667	-2e-05	-2.84e-05	-2.43e-05	-4.94e-05
			0.6225	-2.43e-05	-2.19e-05	-2.23e-05	-5.23e-05
			0.623333	-3.18e-05	-1.98e-05	-2.35e-05	-5.45e-05
			0.624167	-2.98e-05	-2.85e-05	-2.37e-05	-5.64e-05
			0.625	-3.08e-05	-3.46e-05	-2.14e-05	-5.73e-05
			0.625833	-3.98e-05	-3.77e-05	-2.23e-05	-5.74e-05
			0.626667	-3.86e-05	-3.51e-05	-2.24e-05	-5.77e-05
			0.6275	-3.68e-05	-3.63e-05	-2.08e-05	-6.05e-05
			0.628333	-3.52e-05	-3.18e-05	-1.93e-05	-6.35e-05
			0.629167	-3.1e-05	-3.1e-05	-2e-05	-6.93e-05
			0.63	-2.53e-05	-3.62e-05	-1.92e-05	-7.2e-05
			0.630833	-2.29e-05	-4.96e-05	-1.71e-05	-7.53e-05
			0.631667	-2.06e-05	-4.67e-05	-1.95e-05	-7.69e-05
			0.6325	-2.68e-05	-5.02e-05	-1.94e-05	-7.59e-05
			0.633333	-2.7e-05	-5.09e-05	-1.73e-05	-7.24e-05
			0.634167	-2.56e-05	-4.62e-05	-2.05e-05	-7.16e-05
			0.635	-3.19e-05	-4.07e-05	-2.39e-05	-6.77e-05
			0.635833	-3.24e-05	-4.95e-05	-2.66e-05	-6.56e-05
			0.636667	-3.04e-05	-4.17e-05	-3e-05	-6.37e-05
			0.6375	-3.33e-05	-3.43e-05	-3.42e-05	-6.2e-05
			0.638333	-3.83e-05	-3.36e-05	-3.53e-05	-5.88e-05
			0.639167	-3.41e-05	-2.75e-05	-3.42e-05	-5.77e-05
			0.64	-3.28e-05	-1.77e-05	-3.4e-05	-5.48e-05
			0.640833	-2.39e-05	-2.69e-05	-3.13e-05	-5.04e-05
			0.641667	-1.83e-05	-2.67e-05	-2.87e-05	-4.74e-05
			0.6425	-1.46e-05	-2.7e-05	-2.93e-05	-4.73e-05
			0.643333	-1.14e-05	-2.48e-05	-2.82e-05	-4.99e-05
			0.644167	-8.8e-06	-2.47e-05	-2.54e-05	-5.22e-05
			0.645	-1.47e-05	-1.74e-05	-2.52e-05	-5.93e-05
			0.645833	-1.77e-05	-2.78e-05	-2.26e-05	-6.48e-05
			0.646667	-1.35e-05	-2.85e-05	-1.44e-05	-6.91e-05
			0.6475	-1.17e-05	-4.19e-05	-1.09e-05	-6.88e-05
			0.648333	-9.7e-06	-5.21e-05	-9.5e-06	-7e-05
			0.649167	4e-07	-5.87e-05	-4.6e-06	-6.58e-05
			0.65	6.7e-06	-5.93e-05	-4e-06	-6.54e-05
			0.650833	8.4e-06	-6.62e-05	-6.8e-06	-6.21e-05
			0.651667	7.8e-06	-6.99e-05	-6e-06	-6.16e-05
			0.6525	-1e-07	-6.63e-05	-6.5e-06	-5.96e-05
			0.653333	-1.15e-05	-7.28e-05	-9e-06	-6.08e-05
			0.654167	-2.03e-05	-6.97e-05	-8.3e-06	-6.33e-05
			0.655	-3.17e-05	-6.76e-05	-9.1e-06	-6.58e-05
			0.655833	-3.23e-05	-5.47e-05	-1.15e-05	-6.9e-05
			0.656667	-2.82e-05	-5.05e-05	-1.22e-05	-7e-05
			0.6575	-2.73e-05	-3.22e-05	-1.42e-05	-6.89e-05
			0.658333	-2.25e-05	-2.08e-05	-1.64e-05	-6.32e-05
			0.659167	-1.69e-05	-9.3e-06	-1.59e-05	-5.89e-05
			0.66	-2.06e-05	-8e-06	-1.51e-05	-5.26e-05
			0.660833	-2.25e-05	-5.9e-06	-1.34e-05	-5.16e-05
			0.661667	-1.56e-05	-1.67e-05	-1.33e-05	-5.12e-05
			0.6625	-2.28e-05	-3.43e-05	-1.11e-05	-5.47e-05
			0.663333	-2.27e-05	-4.33e-05	-7.1e-06	-5.7e-05
			0.664167	-1.72e-05	-5e-05	-5.5e-06	-6.15e-05
			0.665	-1.61e-05	-6.03e-05	-3.4e-06	-6.33e-05
			0.665833	-2.09e-05	-6.01e-05	-2.6e-06	-6.58e-05
			0.666667	-1.45e-05	-5.54e-05	-7e-07	-6.78e-05
			0.6675	-1.17e-05	-6.01e-05	-4.6e-06	-7.04e-05
			0.668333	-1.78e-05	-6.53e-05	-6.1e-06	-7.15e-05
			0.669167	-1.64e-05	-6.44e-05	-7.3e-06	-7.26e-05
			0.67	-1.46e-05	-7.07e-05	-9.1e-06	-7.33e-05
			0.670833	-1.45e-05	-7.67e-05	-8.2e-06	-7.41e-05
			0.671667	-1.53e-05	-7.59e-05	-6.4e-06	-7.38e-05
			0.6725	-1.2e-05	-7.4e-05	-7e-06	-7.62e-05
			0.673333	-1.94e-05	-7.6e-05	-8.4e-06	-7.78e-05
			0.674167	-2.79e-05	-6.89e-05	-8.8e-06	-8.08e-05
			0.675	-3.8e-05	-5.8e-05	-1.29e-05	-8.21e-05
			0.675833	-4.4e-05	-5.69e-05	-1.16e-05	-8.12e-05
			0.676667	-4.58e-05	-5.38e-05	-9.1e-06	-8.07e-05
			0.6775	-3.83e-05	-4.84e-05	-4.9e-06	-7.9e-05
			0.678333	-2.99e-05	-4.96e-05	5e-07	-7.47e-05
			0.679167	-2.31e-05	-5.41e-05	8.2e-06	-7.37e-05
			0.68	-2.3e-05	-4.41e-05	8.1e-06	-7.49e-05
			0.680833	-3.4e-05	-3.15e-05	5.4e-06	-7.57e-05
			0.681667	-4.83e-05	-1.78e-05	2.4e-06	-7.68e-05
			0.6825	-5.99e-05	-7.8e-06	-2.9e-06	-7.92e-05
			0.683333	-6.82e-05	-6.4e-06	-6.5e-06	-7.7e-05
			0.684167	-7.15e-05	-1.02e-05	-6.3e-06	-7.29e-05
			0.685	-5.87e-05	-2.69e-05	-2.3e-06	-6.76e-05
			0.685833	-5.07e-05	-5.32e-05	7e-07	-6.21e-05
			0.686667	-4.83e-05	-7.42e-05	3.1e-06	-5.95e-05
			0.6875	-4.23e-05	-8.72e-05	3.1e-06	-6.2e-05
			0.688333	-3.26e-05	-0.0001	1.1e-06	-6.41e-05
			0.689167	-4e-05	-0.0001	-3.5e-06	-6.6e-05
			0.69	-3.66e-05	-9.38e-05	-9.9e-06	-7.03e-05
			0.690833	-2.19e-05	-8.41e-05	-1.6e-05	-6.97e-05
			0.691667	-1.53e-05	-6.76e-05	-2.03e-05	-6.97e-05
			0.6925	-2.25e-05	-5.4e-05	-2.37e-05	-6.86e-05
			0.693333	-1.86e-05	-4.73e-05	-2.66e-05	-7.02e-05
			0.694167	-1.84e-05	-4.52e-05	-2.7e-05	-6.95e-05
			0.695	-3.68e-05	-4.09e-05	-2.4e-05	-7.28e-05
			0.695833	-4.5e-05	-4.75e-05	-2.27e-05	-7.04e-05
			0.696667	-4.14e-05	-4.14e-05	-1.82e-05	-7.09e-05
			0.6975	-4.46e-05	-3.03e-05	-1.5e-05	-6.8e-05
			0.698333	-4.99e-05	-2.11e-05	-1.21e-05	-6.5e-05
			0.699167	-4.25e-05	-1.39e-05	-1.31e-05	-5.91e-05
			0.7	-4.49e-05	-4.4e-06	-1.32e-05	-5.78e-05
			0.700833	-4.6e-05	-1.07e-05	-1.43e-05	-5.66e-05
			0.701667	-4.37e-05	-2.39e-05	-1.28e-05	-5.75e-05
			0.7025	-4.14e-05	-3.89e-05	-9.2e-06	-5.82e-05
			0.703333	-4.39e-05	-5.44e-05	-6.8e-06	-6.17e-05
			0.704167	-3.23e-05	-7.12e-05	-4.9e-06	-6.45e-05
			0.705	-2.2e-05	-7.94e-05	-5e-06	-6.55e-05
			0.705833	-1.71e-05	-8.74e-05	-7.5e-06	-6.38e-05
			0.706667	-1.26e-05	-9.92e-05	-1.11e-05	-6.47e-05
			0.7075	-8e-06	-0.00011	-1.27e-05	-6.18e-05
			0.708333	-2.23e-05	-0.00011	-1.34e-05	-6.1e-05
			0.709167	-4.48e-05	-0.00012	-1.46e-05	-6.19e-05
			0.71	-5.84e-05	-0.00011	-1.27e-05	-6.58e-05
			0.710833	-6.29e-05	-9.09e-05	-1.05e-05	-6.78e-05
			0.711667	-5.72e-05	-6.65e-05	-8.3e-06	-7.46e-05
			0.7125	-4.05e-05	-5.1e-05	-5.4e-06	-7.68e-05
			0.713333	-1.77e-05	-4.3e-05	-2.2e-06	-8.12e-05
			0.714167	1.6e-06	-3.5e-05	2e-07	-8.22e-05
			0.715	1.11e-05	-4.36e-05	0	-8.19e-05
			0.715833	5.8e-06	-5.41e-05	-2.4e-06	-8.05e-05
			0.716667	-8e-06	-5.49e-05	-6e-06	-8.04e-05
			0.7175	-2.29e-05	-5.09e-05	-7.3e-06	-7.79e-05
			0.718333	-3.99e-05	-5.69e-05	-9.5e-06	-7.64e-05
			0.719167	-5.63e-05	-5.35e-05	-1.01e-05	-7.52e-05
			0.72	-6.51e-05	-4.47e-05	-9.3e-06	-7.28e-05
			0.720833	-6.72e-05	-4.69e-05	-6.1e-06	-7.07e-05
			0.721667	-6.13e-05	-4.55e-05	-5.1e-06	-6.99e-05
			0.7225	-5.07e-05	-3.53e-05	-3.4e-06	-6.77e-05
			0.723333	-3.64e-05	-2.52e-05	-1e-06	-6.73e-05
			0.724167	-2.16e-05	-2.51e-05	2e-07	-6.62e-05
			0.725	-7.7e-06	-1.81e-05	-1.1e-06	-6.18e-05
			0.725833	-8e-07	-8.9e-06	-2e-06	-5.71e-05
			0.726667	-3.4e-06	-9.6e-06	-4e-06	-5.42e-05
			0.7275	-7.7e-06	-1.23e-05	-7.1e-06	-4.91e-05
			0.728333	-1.31e-05	-7.9e-06	-1e-05	-5.02e-05
			0.729167	-1.91e-05	-6e-06	-1.02e-05	-5.28e-05
			0.73	-3.25e-05	-1.38e-05	-1.18e-05	-5.79e-05
			0.730833	-3.62e-05	-1.8e-05	-1.24e-05	-6.2e-05
			0.731667	-4.21e-05	-2.64e-05	-1.46e-05	-6.5e-05
			0.7325	-4.69e-05	-4.17e-05	-1.63e-05	-6.14e-05
			0.733333	-5.04e-05	-5.74e-05	-1.91e-05	-5.77e-05
			0.734167	-3.99e-05	-6.82e-05	-1.91e-05	-5.49e-05
			0.735	-3.47e-05	-7.96e-05	-1.89e-05	-5.21e-05
			0.735833	-2.52e-05	-8.29e-05	-1.55e-05	-4.96e-05
			0.736667	-2.02e-05	-6.89e-05	-1.37e-05	-5.3e-05
			0.7375	-1.49e-05	-4.91e-05	-1.29e-05	-5.75e-05
			0.738333	-2.41e-05	-3.42e-05	-1.18e-05	-6.2e-05
			0.739167	-2.65e-05	-1.4e-05	-1.34e-05	-6.68e-05
			0.74	-3.18e-05	1.5e-06	-1.51e-05	-7.5e-05
			0.740833	-2.61e-05	-6.2e-06	-1.45e-05	-7.97e-05
			0.741667	-2.16e-05	-2.69e-05	-1.12e-05	-8.33e-05
			0.7425	-1.16e-05	-3.62e-05	-8.3e-06	-8.25e-05
			0.743333	-7.3e-06	-5.07e-05	-5e-06	-8.03e-05
			0.744167	-5.9e-06	-7.13e-05	-1.2e-06	-7.26e-05
			0.745	-1.53e-05	-7.79e-05	1e-06	-6.61e-05
			0.745833	-2.87e-05	-7.6e-05	-1.2e-06	-6.11e-05
			0.746667	-4.18e-05	-8.39e-05	-2.7e-06	-6.07e-05
			0.7475	-4.64e-05	-8.47e-05	-5.4e-06	-6.07e-05
			0.748333	-4.57e-05	-7.8e-05	-6.9e-06	-6.28e-05
			0.749167	-4.26e-05	-6.92e-05	-1.02e-05	-6.53e-05
			0.75	-3.24e-05	-6.4e-05	-1.08e-05	-6.65e-05
			0.750833	-2.1e-05	-5.16e-05	-1.38e-05	-6.56e-05
			0.751667	-2.14e-05	-4.75e-05	-1.38e-05	-6.7e-05
			0.7525	-2.21e-05	-3.99e-05	-1.49e-05	-6.71e-05
			0.753333	-1.97e-05	-3.96e-05	-1.43e-05	-6.67e-05
			0.754167	-1.91e-05	-3.76e-05	-1.66e-05	-6.53e-05
			0.755	-1.84e-05	-3.76e-05	-1.53e-05	-6.31e-05
			0.755833	-1.1e-05	-3.54e-05	-1.68e-05	-5.98e-05
			0.756667	-1.09e-05	-4.26e-05	-1.88e-05	-5.96e-05
			0.7575	-9.1e-06	-4.76e-05	-2.37e-05	-6.19e-05
			0.758333	-1e-05	-5.38e-05	-2.28e-05	-6.47e-05
			0.759167	-2.24e-05	-5.74e-05	-2.38e-05	-6.69e-05
			0.76	-2.83e-05	-6.29e-05	-2.25e-05	-7.18e-05
			0.760833	-2.86e-05	-5.59e-05	-2.16e-05	-7.42e-05
			0.761667	-3.11e-05	-4.14e-05	-1.75e-05	-7.37e-05
			0.7625	-2.97e-05	-3.29e-05	-1.67e-05	-7.29e-05
			0.763333	-1.64e-05	-3.4e-05	-1.83e-05	-7.57e-05
			0.764167	-1.18e-05	-2.91e-05	-1.97e-05	-7.62e-05
			0.765	-1.36e-05	-3.93e-05	-2.15e-05	-7.53e-05
			0.765833	-1.04e-05	-5.36e-05	-2.22e-05	-7.41e-05
			0.766667	-1.22e-05	-6.12e-05	-1.92e-05	-7.48e-05
			0.7675	-1.99e-05	-5.04e-05	-1.56e-05	-7.33e-05
			0.768333	-1.97e-05	-4.29e-05	-1.16e-05	-6.89e-05
			0.769167	-1.47e-05	-1.74e-05	-3.2e-06	-6.74e-05
			0.77	-1.71e-05	5.2e-06	1e-07	-6.68e-05
			0.770833	-1.55e-05	4.26e-05	2.1e-06	-6.05e-05
			0.771667	-8.1e-06	6.26e-05	4.9e-06	-5.45e-05
			0.7725	-1e-05	8.41e-05	4.6e-06	-5.28e-05
			0.773333	-1.07e-05	0.000101	-3.9e-06	-5.03e-05
			0.774167	-8.7e-06	0.000117	-8.1e-06	-4.93e-05
			0.775	-1.17e-05	0.000124	-1.42e-05	-5.57e-05
			0.775833	-1.59e-05	0.000132	-2.23e-05	-6.2e-05
			0.776667	-1.83e-05	0.000134	-2.41e-05	-6.7e-05
			0.7775	-2.72e-05	0.000126	-1.91e-05	-7.02e-05
			0.778333	-3.58e-05	0.000116	-1.74e-05	-7.41e-05
			0.779167	-3.61e-05	9.42e-05	-1.32e-05	-7.26e-05
			0.78	-4.48e-05	8.05e-05	-3.2e-06	-7.14e-05
			0.780833	-4.31e-05	6.89e-05	1.6e-06	-7.06e-05
			0.781667	-3.72e-05	7.25e-05	2.8e-06	-7.15e-05
			0.7825	-3.15e-05	7.6e-05	7.6e-06	-6.99e-05
			0.783333	-3.23e-05	8.66e-05	7.1e-06	-7.02e-05
			0.784167	-2.3e-05	8.7e-05	2e-06	-7.37e-05
			0.785	-1.87e-05	8.58e-05	-2.7e-06	-7.42e-05
			0.785833	-1.24e-05	7.37e-05	-6.2e-06	-7.26e-05
			0.786667	-2.9e-06	6.46e-05	-1.31e-05	-7.31e-05
			0.7875	7.6e-06	4.95e-05	-1.33e-05	-7.25e-05
			0.788333	3e-06	4.86e-05	-1.08e-05	-6.72e-05
			0.789167	-3.2e-06	4.73e-05	-6.6e-06	-6.46e-05
			0.79	-9.6e-06	4.6e-05	-2.8e-06	-6.29e-05
			0.790833	-2.03e-05	3.99e-05	0	-5.9e-05
			0.791667	-2.73e-05	4.23e-05	-8e-07	-5.79e-05
			0.7925	-2.25e-05	3.4e-05	-2.2e-06	-6.03e-05
			0.793333	-1.88e-05	2.87e-05	-8.4e-06	-5.99e-05
			0.794167	-2.07e-05	2.16e-05	-1.22e-05	-5.99e-05
			0.795	-2.48e-05	2.03e-05	-1.42e-05	-6.15e-05
			0.795833	-3.55e-05	2.07e-05	-1.35e-05	-6.04e-05
			0.796667	-4.24e-05	2.27e-05	-1.66e-05	-5.88e-05
			0.7975	-5.01e-05	2e-05	-1.69e-05	-5.99e-05
			0.798333	-4.97e-05	2.8e-05	-1.83e-05	-6.16e-05
			0.799167	-4.36e-05	3.44e-05	-1.76e-05	-6.24e-05
			0.8	-2.85e-05	2.31e-05	-1.91e-05	-6.53e-05
			0.800833	-2.39e-05	1.74e-05	-1.36e-05	-6.71e-05
			0.801667	-1.35e-05	1.38e-05	-7.9e-06	-6.87e-05
			0.8025	-1.68e-05	2.2e-06	-2.8e-06	-6.91e-05
			0.803333	-2.1e-05	-5.9e-06	-1e-06	-6.99e-05
			0.804167	-2.79e-05	-4.3e-06	1.3e-06	-7.02e-05
			0.805	-2.88e-05	-4.9e-06	8e-07	-7.02e-05
			0.805833	-3.71e-05	5e-07	-6e-07	-6.85e-05
			0.806667	-2.55e-05	8.4e-06	-3.1e-06	-6.61e-05
			0.8075	-2.09e-05	7.8e-06	-6e-06	-6.3e-05
			0.808333	-1.62e-05	1.02e-05	-7.5e-06	-5.9e-05
			0.809167	-1.63e-05	5.5e-06	-1.03e-05	-5.59e-05
			0.81	-8.7e-06	-9.6e-06	-1.16e-05	-5.45e-05
			0.810833	-1.79e-05	-2.68e-05	-1e-05	-5.69e-05
			0.811667	-2.34e-05	-3.38e-05	-7.1e-06	-5.94e-05
			0.8125	-3.3e-05	-4.35e-05	-6.3e-06	-6.49e-05
			0.813333	-3.58e-05	-3.65e-05	-3.4e-06	-7.1e-05
			0.814167	-4.28e-05	-2.54e-05	-3e-06	-7.44e-05
			0.815	-4.34e-05	-1.44e-05	-4.8e-06	-7.53e-05
			0.815833	-3.45e-05	-1.16e-05	-7e-06	-7.83e-05
			0.816667	-2.9e-05	-8.5e-06	-8.8e-06	-7.75e-05
			0.8175	-2.81e-05	-1.67e-05	-1.26e-05	-7.77e-05
			0.818333	-3.37e-05	-2.42e-05	-1.74e-05	-7.85e-05
			0.819167	-3.56e-05	-2.56e-05	-1.9e-05	-8.12e-05
			0.82	-4.79e-05	-1.91e-05	-2.14e-05	-7.95e-05
			0.820833	-4.88e-05	-1.44e-05	-1.99e-05	-7.71e-05
			0.821667	-4.86e-05	-1.97e-05	-1.62e-05	-7.45e-05
			0.8225	-3.42e-05	-2.95e-05	-1.15e-05	-7.27e-05
			0.823333	-2.4e-05	-4.27e-05	-7.6e-06	-7.04e-05
			0.824167	-8.7e-06	-6.31e-05	-1.4e-06	-7.01e-05
			0.825	5.5e-06	-8.54e-05	-5e-07	-7.26e-05
			0.825833	1.5e-05	-8.38e-05	-2e-07	-7.46e-05
			0.826667	1.38e-05	-7.65e-05	1.3e-06	-7.44e-05
			0.8275	1.49e-05	-6.86e-05	-7e-07	-7.36e-05
			0.828333	1.32e-05	-5.15e-05	-3.7e-06	-7.1e-05
			0.829167	8.4e-06	-2.16e-05	-3.5e-06	-6.88e-05
			0.83	7.4e-06	-8.5e-06	-3.9e-06	-6.74e-05
			0.830833	1e-05	1e-05	-9.2e-06	-6.74e-05
			0.831667	1.1e-05	1.64e-05	-1.09e-05	-6.53e-05
			0.8325	8.9e-06	1.71e-05	-1.24e-05	-6.53e-05
			0.833333	-1.7e-06	5.1e-06	-1.49e-05	-6.68e-05
			0.834167	-1.28e-05	-5.7e-06	-1.76e-05	-6.52e-05
			0.835	-2.5e-05	-3.15e-05	-1.64e-05	-6.05e-05
			0.835833	-3.36e-05	-4.28e-05	-1.59e-05	-6.21e-05
			0.836667	-3.83e-05	-5.64e-05	-1.51e-05	-6.2e-05
			0.8375	-3.07e-05	-7.21e-05	-1.31e-05	-5.77e-05
			0.838333	-1.7e-05	-7.68e-05	-1.05e-05	-5.95e-05
			0.839167	-4.3e-06	-6.77e-05	-7e-06	-6.58e-05
			0.84	3.8e-06	-5.98e-05	-5.1e-06	-7.06e-05
			0.840833	7.9e-06	-5.41e-05	-7e-07	-7.36e-05
			0.841667	1.01e-05	-4.2e-05	3.1e-06	-7.93e-05
			0.8425	-6e-07	-3.52e-05	6.4e-06	-8.09e-05
			0.843333	-8.1e-06	-3.53e-05	1.01e-05	-7.77e-05
			0.844167	-1.63e-05	-4.4e-05	1.55e-05	-7.48e-05
			0.845	-1.92e-05	-4.01e-05	1.47e-05	-7.47e-05
			0.845833	-2.95e-05	-3.76e-05	1.15e-05	-7.5e-05
			0.846667	-2.91e-05	-4.72e-05	8.7e-06	-7.48e-05
			0.8475	-3.62e-05	-5.19e-05	1.9e-06	-7.69e-05
			0.848333	-3.63e-05	-4.56e-05	-5.6e-06	-7.91e-05
			0.849167	-4.18e-05	-5.44e-05	-1.12e-05	-7.81e-05
			0.85	-4.52e-05	-5.91e-05	-1.1e-05	-7.66e-05
			0.850833	-5.05e-05	-4.96e-05	-1.26e-05	-7.71e-05
			0.851667	-4.51e-05	-4.32e-05	-1.05e-05	-7.74e-05
			0.8525	-4.72e-05	-4e-05	-8e-06	-7.48e-05
			0.853333	-4.38e-05	-2.78e-05	-4.5e-06	-7.43e-05
			0.854167	-3.67e-05	-2.28e-05	-6.1e-06	-7.1e-05
			0.855	-2.33e-05	-1.72e-05	-8.9e-06	-6.91e-05
			0.855833	-1.63e-05	-1.21e-05	-1.38e-05	-6.62e-05
			0.856667	-9.6e-06	-1.48e-05	-1.76e-05	-6.62e-05
			0.8575	-3.6e-06	-1.95e-05	-2.47e-05	-6.75e-05
			0.858333	-2.3e-06	-2.5e-05	-2.76e-05	-7.1e-05
			0.859167	-1.34e-05	-3.36e-05	-2.82e-05	-7.31e-05
			0.86	-2.65e-05	-4.23e-05	-2.82e-05	-7.56e-05
			0.860833	-2.79e-05	-4.76e-05	-2.87e-05	-7.74e-05
			0.861667	-2.81e-05	-4.73e-05	-2.77e-05	-7.86e-05
			0.8625	-2.96e-05	-3.95e-05	-2.57e-05	-7.84e-05
			0.863333	-2.3e-05	-3.67e-05	-2.5e-05	-7.82e-05
			0.864167	-1.44e-05	-4.37e-05	-2.17e-05	-7.87e-05
			0.865	-1.62e-05	-4.22e-05	-1.76e-05	-7.46e-05
			0.865833	-2.87e-05	-5.02e-05	-1.63e-05	-7.42e-05
			0.866667	-3.12e-05	-6.13e-05	-1.51e-05	-7.39e-05
			0.8675	-3.03e-05	-7.04e-05	-1.65e-05	-7.52e-05
			0.868333	-3.24e-05	-5.84e-05	-1.95e-05	-7.58e-05
			0.869167	-2.2e-05	-4.96e-05	-2.13e-05	-8.01e-05
			0.87	-3.4e-06	-3.76e-05	-2.2e-05	-8.05e-05
			0.870833	9.7e-06	-2.93e-05	-2.36e-05	-8.08e-05
			0.871667	1.28e-05	-1.26e-05	-2.26e-05	-8.09e-05
			0.8725	2.2e-05	-6.3e-06	-2.01e-05	-7.86e-05
			0.873333	1.33e-05	-1.13e-05	-1.97e-05	-7.81e-05
			0.874167	8.8e-06	-1.94e-05	-1.53e-05	-7.75e-05
			0.875	-1e-06	-2.66e-05	-9.5e-06	-7.43e-05
			0.875833	-6.3e-06	-3.89e-05	-3.1e-06	-7.03e-05
			0.876667	-1.48e-05	-6.09e-05	0	-6.98e-05
			0.8775	-1.33e-05	-6.91e-05	2.4e-06	-6.44e-05
			0.878333	-2.27e-05	-6.28e-05	4.1e-06	-6.29e-05
			0.879167	-2.05e-05	-5.25e-05	4e-07	-6.77e-05
			0.88	-1.88e-05	-4.76e-05	-2e-06	-7.46e-05
			0.880833	-1.53e-05	-2.73e-05	-3.4e-06	-7.94e-05
			0.881667	-1.78e-05	-1.76e-05	-3.2e-06	-8.8e-05
			0.8825	-1.57e-05	-2.18e-05	-6.6e-06	-9.4e-05
			0.883333	-1.5e-05	-3.04e-05	-7.9e-06	-9.35e-05
			0.884167	-1.68e-05	-3.26e-05	-1.26e-05	-9.14e-05
			0.885	-1.95e-05	-4.6e-05	-1.69e-05	-8.63e-05
			0.885833	-1.4e-05	-5.4e-05	-2.5e-05	-8.06e-05
			0.886667	-6e-06	-6.39e-05	-2.93e-05	-7.39e-05
			0.8875	2.8e-06	-7.14e-05	-2.7e-05	-7.24e-05
			0.888333	9e-06	-8.1e-05	-2.62e-05	-7.04e-05
			0.889167	1.52e-05	-8.6e-05	-2.22e-05	-6.95e-05
			0.89	1.8e-05	-8.88e-05	-1.37e-05	-7.25e-05
			0.890833	1.55e-05	-7.98e-05	-9.2e-06	-7.48e-05
			0.891667	2.1e-06	-6.45e-05	-9.1e-06	-7.46e-05
			0.8925	-1e-07	-4.9e-05	-5.1e-06	-7.76e-05
			0.893333	-8.9e-06	-3.55e-05	-3e-06	-7.99e-05
			0.894167	-1.27e-05	-2.31e-05	-4e-06	-7.53e-05
			0.895	-1.16e-05	-2.4e-05	-5e-06	-7.39e-05
			0.895833	-7e-07	-3.23e-05	-4.9e-06	-7.45e-05
			0.896667	-1.3e-06	-3.58e-05	-7.9e-06	-6.9e-05
			0.8975	5.2e-06	-3.28e-05	-7.6e-06	-6.57e-05
			0.898333	-1.9e-06	-3.24e-05	-6.1e-06	-6.63e-05
			0.899167	-1.44e-05	-2.28e-05	-1e-06	-6.47e-05
			0.9	-2.95e-05	-9.4e-06	4.2e-06	-6.13e-05
			0.900833	-3.08e-05	-3.5e-06	6.8e-06	-6.36e-05
			0.901667	-3.25e-05	-5.2e-06	7.2e-06	-6.49e-05
			0.9025	-2.36e-05	-6.9e-06	5.8e-06	-6.51e-05
			0.903333	-1.59e-05	-1.3e-05	4e-07	-6.71e-05
			0.904167	-1.29e-05	-2.45e-05	-5.9e-06	-6.86e-05
			0.905	-2.01e-05	-3.71e-05	-7.9e-06	-7.03e-05
			0.905833	-3.22e-05	-4.63e-05	-1.2e-05	-7.01e-05
			0.906667	-4.29e-05	-5.46e-05	-1.49e-05	-6.94e-05
			0.9075	-4.87e-05	-6.62e-05	-1.48e-05	-6.86e-05
			0.908333	-4.6e-05	-7.83e-05	-1.44e-05	-7e-05
			0.909167	-4.13e-05	-8.54e-05	-1.64e-05	-7e-05
			0.91	-2.82e-05	-9.07e-05	-1.66e-05	-7.01e-05
			0.910833	-2.16e-05	-9.42e-05	-1.56e-05	-7.24e-05
			0.911667	-1.58e-05	-9.19e-05	-1.64e-05	-7.44e-05
			0.9125	-2.19e-05	-8.29e-05	-1.54e-05	-7.23e-05
			0.913333	-2.21e-05	-7.64e-05	-1.52e-05	-7.17e-05
			0.914167	-2.76e-05	-7.48e-05	-1.16e-05	-7.04e-05
			0.915	-3.05e-05	-6.7e-05	-9.4e-06	-7.1e-05
			0.915833	-3.81e-05	-6e-05	-6e-06	-6.77e-05
			0.916667	-3.13e-05	-5.92e-05	-3.3e-06	-6.69e-05
			0.9175	-3.47e-05	-5.94e-05	2.1e-06	-6.54e-05
			0.918333	-3.73e-05	-5.26e-05	2.7e-06	-6.74e-05
			0.919167	-3.82e-05	-5.83e-05	5.1e-06	-6.6e-05
			0.92	-3.8e-05	-6.32e-05	6.7e-06	-6.87e-05
			0.920833	-3.87e-05	-5.87e-05	7.9e-06	-7.36e-05
			0.921667	-3.02e-05	-5.05e-05	8.2e-06	-7.84e-05
			0.9225	-2.55e-05	-4.52e-05	1.06e-05	-8e-05
			0.923333	-1.96e-05	-3.36e-05	9.5e-06	-8.26e-05
			0.924167	-5.4e-06	-2.56e-05	9.3e-06	-8.31e-05
			0.925	-4.5e-06	-2.16e-05	9e-06	-8.28e-05
			0.925833	-7.8e-06	-2.83e-05	7.7e-06	-8.52e-05
			0.926667	-6.2e-06	-3.41e-05	3.5e-06	-8.54e-05
			0.9275	-6.3e-06	-4.17e-05	2e-06	-8.59e-05
			0.928333	-9.3e-06	-4.14e-05	1.8e-06	-8.68e-05
			0.929167	2.4e-06	-4.52e-05	-1.7e-06	-8.8e-05
			0.93	3.4e-06	-3.96e-05	-4.8e-06	-8.49e-05
			0.930833	4.9e-06	-3.28e-05	-5.4e-06	-8.49e-05
			0.931667	6e-07	-1.93e-05	-1e-05	-8.32e-05
			0.9325	-1.43e-05	-1.61e-05	-1.48e-05	-8.18e-05
			0.933333	-3.34e-05	-1.5e-05	-1.59e-05	-7.72e-05
			0.934167	-4.05e-05	-1.43e-05	-1.51e-05	-7.57e-05
			0.935	-4.43e-05	-1.64e-05	-1.37e-05	-7.29e-05
			0.935833	-3.87e-05	-2.91e-05	-8.5e-06	-7.25e-05
			0.936667	-2.41e-05	-4.24e-05	-3.1e-06	-7.1e-05
			0.9375	-1.56e-05	-4.99e-05	1.2e-06	-7.26e-05
			0.938333	-9e-06	-6.25e-05	3.2e-06	-7.46e-05
			0.939167	-4.8e-06	-7.23e-05	5.2e-06	-7.6e-05
			0.94	-6.1e-06	-8.29e-05	4.6e-06	-7.56e-05
			0.940833	-1.69e-05	-7.98e-05	8e-07	-7.79e-05
			0.941667	-1.62e-05	-7.38e-05	-3.5e-06	-7.76e-05
			0.9425	-1.39e-05	-6.37e-05	-8.3e-06	-7.74e-05
			0.943333	-2.05e-05	-5.09e-05	-1.34e-05	-7.57e-05
			0.944167	-2.55e-05	-3.05e-05	-1.99e-05	-7.69e-05
			0.945	-1.78e-05	-2.31e-05	-2.02e-05	-7.45e-05
			0.945833	-2.16e-05	-2.17e-05	-1.95e-05	-7.17e-05
			0.946667	-2.99e-05	-2.29e-05	-1.52e-05	-7.03e-05
			0.9475	-2.35e-05	-3.17e-05	-1.14e-05	-6.98e-05
			0.948333	-1.65e-05	-4.07e-05	-6.1e-06	-6.46e-05
			0.949167	-1.65e-05	-4.48e-05	-5.6e-06	-6.34e-05
			0.95	-2.06e-05	-4.07e-05	-5.5e-06	-6.46e-05
			0.950833	-2.77e-05	-3.63e-05	-8.5e-06	-6.54e-05
			0.951667	-4.03e-05	-2.38e-05	-9.4e-06	-6.92e-05
			0.9525	-6.19e-05	-1.78e-05	-1.22e-05	-7.64e-05
			0.953333	-8.67e-05	-1.58e-05	-1.23e-05	-8.23e-05
			0.954167	-9.52e-05	-2.07e-05	-1.22e-05	-8.46e-05
			0.955	-8.97e-05	-2.12e-05	-1.44e-05	-8.88e-05
			0.955833	-9.35e-05	-3.11e-05	-1.2e-05	-8.9e-05
			0.956667	-8.24e-05	-3.46e-05	-8.7e-06	-8.71e-05
			0.9575	-6.64e-05	-3.78e-05	-7e-06	-8.6e-05
			0.958333	-5.66e-05	-4.25e-05	-7.6e-06	-8.66e-05
			0.959167	-5.35e-05	-5.49e-05	-6.2e-06	-8.07e-05
			0.96	-4.14e-05	-6.44e-05	-1.03e-05	-7.64e-05
			0.960833	-4.06e-05	-7.49e-05	-1.37e-05	-7.27e-05
			0.961667	-3.8e-05	-8.09e-05	-1.47e-05	-6.93e-05
			0.9625	-3.58e-05	-7.97e-05	-1.51e-05	-6.61e-05
			0.963333	-3.57e-05	-7.31e-05	-1.45e-05	-6.92e-05
			0.964167	-3.09e-05	-5.76e-05	-1.14e-05	-7.35e-05
			0.965	-1.99e-05	-4.31e-05	-1.09e-05	-7.64e-05
			0.965833	-1.29e-05	-3.19e-05	-1e-05	-7.98e-05
			0.966667	-1.26e-05	-2.76e-05	-1.05e-05	-8.13e-05
			0.9675	-1.31e-05	-2.44e-05	-1.22e-05	-8.02e-05
			0.968333	-2.52e-05	-3e-05	-1.64e-05	-7.66e-05
			0.969167	-3.43e-05	-4.29e-05	-1.46e-05	-7.42e-05
			0.97	-4.73e-05	-5.14e-05	-1.83e-05	-7.22e-05
			0.970833	-5.21e-05	-6.08e-05	-1.71e-05	-6.98e-05
			0.971667	-5.63e-05	-6.84e-05	-1.46e-05	-6.88e-05
			0.9725	-5.71e-05	-7.13e-05	-9.5e-06	-6.97e-05
			0.973333	-6.33e-05	-6.97e-05	-9.9e-06	-7.01e-05
			0.974167	-5.68e-05	-7.23e-05	-6.1e-06	-6.57e-05
			0.975	-5.7e-05	-7.15e-05	-7.3e-06	-6.43e-05
			0.975833	-5.65e-05	-6.93e-05	-9.4e-06	-6.23e-05
			0.976667	-5.47e-05	-6.86e-05	-1.14e-05	-5.23e-05
			0.9775	-5.11e-05	-6.62e-05	-1.13e-05	-4.34e-05
			0.978333	-5.85e-05	-5.7e-05	-1.16e-05	-3.66e-05
			0.979167	-7.15e-05	-4.8e-05	-9.6e-06	-2.95e-05
			0.98	-7.59e-05	-5.01e-05	-8.7e-06	-2.04e-05
			0.980833	-8.15e-05	-5.25e-05	-8.2e-06	-2.83e-05
			0.981667	-9.12e-05	-4.87e-05	-6.7e-06	-3.6e-05
			0.9825	-9.58e-05	-5.89e-05	-8.7e-06	-4.56e-05
			0.983333	-8.99e-05	-6.59e-05	-9.8e-06	-5.42e-05
			0.984167	-0.0001024	-5.92e-05	-8.8e-06	-6.64e-05
			0.985	-0.0001036	-5.55e-05	-1.1e-05	-6.68e-05
			0.985833	-9.57e-05	-6.04e-05	-1.91e-05	-6.73e-05
			0.986667	-8.92e-05	-5.53e-05	-2.27e-05	-6.66e-05
			0.9875	-8.11e-05	-5.3e-05	-2.85e-05	-6.83e-05
			0.988333	-5.86e-05	-5.8e-05	-3.27e-05	-7.03e-05
			0.989167	-5.23e-05	-5.16e-05	-3.38e-05	-7.59e-05
			0.99	-4.31e-05	-4.89e-05	-2.42e-05	-8.23e-05
			0.990833	-3.36e-05	-4.67e-05	-1.67e-05	-7.89e-05
			0.991667	-3.07e-05	-4.91e-05	-8.9e-06	-7.31e-05
			0.9925	-2.81e-05	-4.56e-05	-4.8e-06	-6.27e-05
			0.993333	-2.37e-05	-6.22e-05	-2.7e-06	-4.9e-05
			0.994167	-3.62e-05	-6.17e-05	-5.5e-06	-3.65e-05
			0.995	-5.01e-05	-6.54e-05	-7.3e-06	-4.09e-05
			0.995833	-5.65e-05	-6.65e-05	-8.1e-06	-4.65e-05
			0.996667	-6.36e-05	-6.91e-05	-5.9e-06	-5.33e-05
			0.9975	-5.87e-05	-5.51e-05	-3.7e-06	-6.4e-05
			0.998333	-4.14e-05	-5.04e-05	-1.9e-06	-7.32e-05
			0.999167	-1.9e-05	-4.49e-05	-3.5e-06	-7.41e-05
			1	-2.2e-06	-3.14e-05	-6.4e-06	-7.51e-05
			1.00083	4.1e-06	-2.6e-05	-9.2e-06	-7.69e-05
			1.00167	-1.2e-06	-3.17e-05	-1.29e-05	-7.72e-05
			1.0025	-1.49e-05	-3.16e-05	-1.68e-05	-7.63e-05
			1.00333	-3.01e-05	-3.41e-05	-1.52e-05	-7.61e-05
			1.00417	-4.51e-05	-3.82e-05	-1.3e-05	-7.45e-05
			1.005	-4.4e-05	-3.07e-05	-1.36e-05	-7.42e-05
			1.00583	-3.57e-05	-1.92e-05	-1.24e-05	-7.48e-05
			1.00667	-1.59e-05	-1.9e-05	-9.9e-06	-7.6e-05
			1.0075	-6.7e-06	-1.42e-05	-8.7e-06	-7.61e-05
			1.00833	-3.3e-06	-1.35e-05	-9.2e-06	-7.66e-05
			1.00917	-1.14e-05	-1.89e-05	-5.7e-06	-7.84e-05
			1.01	-2.85e-05	-2.37e-05	-4.2e-06	-7.66e-05
			1.01083	-5.77e-05	-1.89e-05	-3e-06	-7.7e-05
			1.01167	-7.64e-05	-1.27e-05	-4.5e-06	-8.12e-05
			1.0125	-8.88e-05	-1.39e-05	-4.5e-06	-8.7e-05
			1.01333	-9.57e-05	-1.47e-05	-7.3e-06	-9.14e-05
			1.01417	-8.83e-05	-1.46e-05	-1.13e-05	-9.7e-05
			1.015	-6.5e-05	-1.78e-05	-1.55e-05	-9.96e-05
			1.01583	-4.6e-05	-2.23e-05	-1.65e-05	-0.0001
			1.01667	-2.04e-05	-2.35e-05	-1.82e-05	-9.87e-05
			1.0175	3.9e-06	-3.11e-05	-2.1e-05	-9.76e-05
			1.01833	2.06e-05	-4.04e-05	-2.09e-05	-9.54e-05
			1.01917	2.22e-05	-5.99e-05	-2e-05	-9.25e-05
			1.02	3.08e-05	-8.19e-05	-1.97e-05	-8.79e-05
			1.02083	2.92e-05	-9.41e-05	-2.08e-05	-8.49e-05
			1.02167	2.37e-05	-9.85e-05	-1.77e-05	-8.23e-05
			1.0225	1.41e-05	-0.0001	-1.51e-05	-8.07e-05
			1.02333	1.16e-05	-0.0001	-1.54e-05	-8.07e-05
			1.02417	-4e-07	-9.4e-05	-1.53e-05	-8.32e-05
			1.025	-7.3e-06	-9.99e-05	-1.41e-05	-8.2e-05
			1.02583	-9.7e-06	-0.0001	-1.28e-05	-8.18e-05
			1.02667	-1.39e-05	-0.0001	-1.5e-05	-7.78e-05
			1.0275	-1.79e-05	-9.99e-05	-1.31e-05	-7.53e-05
			1.02833	-1.86e-05	-0.0001	-1.1e-05	-7.16e-05
			1.02917	-1.92e-05	-9.1e-05	-9e-06	-7.02e-05
			1.03	-2.8e-05	-8.48e-05	-7.2e-06	-6.75e-05
			1.03083	-2.64e-05	-8.93e-05	-3.6e-06	-6.78e-05
			1.03167	-2.16e-05	-8.99e-05	3e-07	-6.85e-05
			1.0325	-1.37e-05	-8.11e-05	3.2e-06	-6.95e-05
			1.03333	-8.5e-06	-8.48e-05	7.6e-06	-7.18e-05
			1.03417	4e-06	-7.87e-05	8.7e-06	-7.6e-05
			1.035	1.7e-06	-6.81e-05	8.9e-06	-7.79e-05
			1.03583	-8.8e-06	-6.16e-05	6.6e-06	-7.79e-05
			1.03667	-2.7e-05	-6.1e-05	4.5e-06	-7.94e-05
			1.0375	-4.48e-05	-5.87e-05	-4.2e-06	-8e-05
			1.03833	-6.25e-05	-7.46e-05	-8.9e-06	-7.92e-05
			1.03917	-6.95e-05	-8.44e-05	-1.38e-05	-8.33e-05
			1.04	-6.85e-05	-9.15e-05	-1.89e-05	-8.76e-05
			1.04083	-6.45e-05	-9.96e-05	-2.28e-05	-8.99e-05
			1.04167	-5.47e-05	-9.64e-05	-2.17e-05	-9.28e-05
			1.0425	-5.09e-05	-8.39e-05	-2.11e-05	-9.79e-05
			1.04333	-4.41e-05	-7.45e-05	-2.11e-05	-9.88e-05
			1.04417	-4e-05	-7.14e-05	-1.82e-05	-9.82e-05
			1.045	-3.71e-05	-6.72e-05	-1.72e-05	-9.85e-05
			1.04583	-3.65e-05	-6.96e-05	-1.7e-05	-9.71e-05
			1.04667	-3.28e-05	-6.81e-05	-1.72e-05	-9.3e-05
			1.0475	-3.75e-05	-6.93e-05	-1.95e-05	-8.98e-05
			1.04833	-4.08e-05	-6.25e-05	-2.08e-05	-9.07e-05
			1.04917	-4.45e-05	-5.71e-05	-2.2e-05	-9.01e-05
			1.05	-4.32e-05	-5.45e-05	-2.44e-05	-8.85e-05
			1.05083	-3.72e-05	-5.61e-05	-2.6e-05	-8.78e-05
			1.05167	-3.14e-05	-6.16e-05	-2.48e-05	-8.43e-05
			1.0525	-2.16e-05	-6.87e-05	-2.73e-05	-7.98e-05
			1.05333	-8e-06	-7.47e-05	-2.89e-05	-7.65e-05
			1.05417	-2.2e-06	-7.86e-05	-2.85e-05	-7.76e-05
			1.055	-2e-06	-8.48e-05	-2.7e-05	-8.08e-05
			1.05583	1.7e-06	-7.82e-05	-2.61e-05	-8.55e-05
			1.05667	-2.2e-06	-7e-05	-2.4e-05	-9.15e-05
			1.0575	-9.7e-06	-6.16e-05	-2.01e-05	-9.73e-05
			1.05833	-1.73e-05	-5.92e-05	-2.06e-05	-9.69e-05
			1.05917	-2.68e-05	-4.69e-05	-2.15e-05	-9.56e-05
			1.06	-3.52e-05	-5.22e-05	-1.92e-05	-9.28e-05
			1.06083	-4.23e-05	-5.94e-05	-1.92e-05	-8.91e-05
			1.06167	-5.54e-05	-7.1e-05	-1.99e-05	-8.6e-05
			1.0625	-6.65e-05	-7.66e-05	-1.86e-05	-8.62e-05
			1.06333	-7.97e-05	-9.25e-05	-1.83e-05	-8.6e-05
			1.06417	-9.45e-05	-9.87e-05	-2.39e-05	-8.62e-05
			1.065	-0.0001109	-0.0001	-2.7e-05	-8.83e-05
			1.06583	-0.0001151	-9.93e-05	-2.65e-05	-8.85e-05
			1.06667	-0.0001205	-9.64e-05	-2.74e-05	-8.73e-05
			1.0675	-0.0001108	-8.82e-05	-2.7e-05	-8.67e-05
			1.06833	-0.0001011	-7.75e-05	-1.79e-05	-8.77e-05
			1.06917	-8.36e-05	-7.75e-05	-1.11e-05	-8.78e-05
			1.07	-7.03e-05	-7.86e-05	-9.9e-06	-8.95e-05
			1.07083	-4.84e-05	-7.68e-05	-7.8e-06	-9.42e-05
			1.07167	-4.26e-05	-7.12e-05	-5.3e-06	-9.96e-05
			1.0725	-2.98e-05	-7.48e-05	-1.04e-05	-0.0001
			1.07333	-2.04e-05	-6.22e-05	-1.7e-05	-0.00011
			1.07417	-1.53e-05	-4.87e-05	-1.84e-05	-0.00011
			1.075	-2.23e-05	-3.25e-05	-1.7e-05	-0.0001
			1.07583	-1.62e-05	-2.57e-05	-1.78e-05	-9.99e-05
			1.07667	-2.1e-05	-1.96e-05	-1.51e-05	-9.24e-05
			1.0775	-3.03e-05	-2.39e-05	-8.6e-06	-8.47e-05
			1.07833	-3.6e-05	-2.72e-05	-4.6e-06	-8.29e-05
			1.07917	-3.32e-05	-3.97e-05	-4.6e-06	-7.99e-05
			1.08	-3.82e-05	-4.93e-05	-6.4e-06	-7.82e-05
			1.08083	-3.88e-05	-4.74e-05	-5.1e-06	-8.1e-05
			1.08167	-3.29e-05	-3.97e-05	-8.6e-06	-8.34e-05
			1.0825	-2.95e-05	-4.2e-05	-1.28e-05	-8.3e-05
			1.08333	-2.88e-05	-4.3e-05	-1.5e-05	-8.32e-05
			1.08417	-3.45e-05	-4.2e-05	-1.42e-05	-8.44e-05
			1.085	-3.84e-05	-4.78e-05	-1.61e-05	-8.37e-05
			1.08583	-4.46e-05	-5.91e-05	-1.4e-05	-8.43e-05
			1.08667	-5.7e-05	-5.9e-05	-1.16e-05	-8.51e-05
			1.0875	-5.85e-05	-5.6e-05	-9.5e-06	-8.75e-05
			1.08833	-4.9e-05	-5.7e-05	-7.6e-06	-8.78e-05
			1.08917	-4.5e-05	-5.38e-05	-6.6e-06	-9.06e-05
			1.09	-3.68e-05	-5.31e-05	-8.2e-06	-9.18e-05
			1.09083	-2.23e-05	-5.03e-05	-9.7e-06	-9.41e-05
			1.09167	-1.73e-05	-5.11e-05	-1.14e-05	-9.35e-05
			1.0925	-1.04e-05	-4.91e-05	-1.09e-05	-9.35e-05
			1.09333	5.5e-06	-4.75e-05	-8.8e-06	-9.06e-05
			1.09417	8.5e-06	-3.59e-05	-6.7e-06	-8.75e-05
			1.095	1.24e-05	-3.31e-05	-4.7e-06	-8.55e-05
			1.09583	1.36e-05	-2.46e-05	-3.5e-06	-8.33e-05
			1.09667	1.6e-06	-2.04e-05	-5.8e-06	-8.6e-05
			1.0975	-1.5e-05	-2.22e-05	-1.24e-05	-8.69e-05
			1.09833	-1.91e-05	-3.35e-05	-1.69e-05	-9.18e-05
			1.09917	-2.56e-05	-3.83e-05	-2.23e-05	-9.43e-05
			1.1	-2.5e-05	-5.23e-05	-2.74e-05	-9.78e-05
			1.10083	-2.17e-05	-6.14e-05	-3.24e-05	-9.66e-05
			1.10167	-1.91e-05	-7.25e-05	-3.17e-05	-9.79e-05
			1.1025	-2.28e-05	-8.01e-05	-3.02e-05	-9.46e-05
			1.10333	-2.19e-05	-9.69e-05	-2.89e-05	-9.52e-05
			1.10417	-2.46e-05	-9.92e-05	-2.54e-05	-9.73e-05
			1.105	-2.03e-05	-0.0001	-2.01e-05	-9.85e-05
			1.10583	-1.17e-05	-9.33e-05	-1.82e-05	-9.64e-05
			1.10667	-5.1e-06	-8.22e-05	-1.94e-05	-9.63e-05
			1.1075	-1.02e-05	-6.18e-05	-2.11e-05	-9.21e-05
			1.10833	-8e-06	-5.24e-05	-2.29e-05	-8.42e-05
			1.10917	-1.58e-05	-4.28e-05	-2.34e-05	-8.18e-05
			1.11	-2.96e-05	-4.24e-05	-2.43e-05	-8.16e-05
			1.11083	-4.06e-05	-4.84e-05	-2.12e-05	-8.58e-05
			1.11167	-4.06e-05	-5.89e-05	-1.75e-05	-9.13e-05
			1.1125	-4.92e-05	-7.09e-05	-1.41e-05	-9.99e-05
			1.11333	-5.1e-05	-8.39e-05	-1.13e-05	-0.0001
			1.11417	-4.35e-05	-9.89e-05	-8.5e-06	-0.00011
			1.115	-3.72e-05	-0.0001	-6.8e-06	-0.00011
			1.11583	-3.27e-05	-0.00011	-7.3e-06	-0.0001
			1.11667	-3.14e-05	-0.0001	-1.03e-05	-9.71e-05
			1.1175	-2.37e-05	-8.51e-05	-1.59e-05	-9.2e-05
			1.11833	-3.3e-05	-6.19e-05	-2.07e-05	-8.54e-05
			1.11917	-3.87e-05	-4.43e-05	-2.65e-05	-8.06e-05
			1.12	-4.8e-05	-2.85e-05	-2.97e-05	-7.86e-05
			1.12083	-4.77e-05	-1.25e-05	-2.77e-05	-7.72e-05
			1.12167	-5.69e-05	-1.58e-05	-2.1e-05	-7.71e-05
			1.1225	-5.11e-05	-2.63e-05	-1.53e-05	-8.06e-05
			1.12333	-4.56e-05	-4.35e-05	-7.3e-06	-8.27e-05
			1.12417	-3.66e-05	-5.49e-05	-1.6e-06	-8.83e-05
			1.125	-3.83e-05	-7.56e-05	-1.4e-06	-9.22e-05
			1.12583	-3.98e-05	-8.41e-05	-1.4e-06	-9.84e-05
			1.12667	-4.2e-05	-8.65e-05	5e-07	-9.99e-05
			1.1275	-4.26e-05	-6.81e-05	-2.9e-06	-0.0001
			1.12833	-4.96e-05	-6.16e-05	-4.7e-06	-0.0001
			1.12917	-5.4e-05	-4.4e-05	-5.9e-06	-9.77e-05
			1.13	-5.9e-05	-2.72e-05	-6.5e-06	-9.19e-05
			1.13083	-7.3e-05	-1.23e-05	-1.08e-05	-8.5e-05
			1.13167	-8.73e-05	-1.47e-05	-1.12e-05	-7.77e-05
			1.1325	-9.9e-05	-4.9e-06	-1.55e-05	-7.54e-05
			1.13333	-0.0001034	-8.7e-06	-1.85e-05	-7.5e-05
			1.13417	-0.0001022	-1.94e-05	-2.54e-05	-7.76e-05
			1.135	-9.73e-05	-2.8e-05	-2.84e-05	-8.45e-05
			1.13583	-9.29e-05	-3.71e-05	-3.15e-05	-9.21e-05
			1.13667	-8.7e-05	-5.56e-05	-3.03e-05	-9.62e-05
			1.1375	-8.18e-05	-6.11e-05	-2.9e-05	-9.9e-05
			1.13833	-7.62e-05	-6.09e-05	-2.13e-05	-9.96e-05
			1.13917	-5.91e-05	-6.71e-05	-1.7e-05	-9.82e-05
			1.14	-4.28e-05	-6.16e-05	-1.5e-05	-9.74e-05
			1.14083	-2.46e-05	-5.59e-05	-1.34e-05	-0.0001
			1.14167	-1.1e-05	-6.12e-05	-1.26e-05	-0.0001
			1.1425	2.6e-06	-6.39e-05	-1.55e-05	-0.0001
			1.14333	-1.4e-06	-6.17e-05	-1.77e-05	-0.0001
			1.14417	-8.2e-06	-6.95e-05	-1.83e-05	-9.42e-05
			1.145	-1.22e-05	-7.08e-05	-1.9e-05	-8.46e-05
			1.14583	-1.83e-05	-6.28e-05	-1.98e-05	-7.94e-05
			1.14667	-3.08e-05	-6.44e-05	-2.07e-05	-7.61e-05
			1.1475	-3.73e-05	-6.71e-05	-2e-05	-7.71e-05
			1.14833	-3.77e-05	-6.55e-05	-1.81e-05	-8.04e-05
			1.14917	-4.99e-05	-6.92e-05	-1.75e-05	-8.64e-05
			1.15	-5.25e-05	-7.43e-05	-1.68e-05	-8.85e-05
			1.15083	-5.28e-05	-6.72e-05	-1.72e-05	-9.07e-05
			1.15167	-5.65e-05	-6.07e-05	-1.76e-05	-8.83e-05
			1.1525	-6.15e-05	-5.86e-05	-2e-05	-8.66e-05
			1.15333	-5.45e-05	-4.82e-05	-1.99e-05	-8.38e-05
			1.15417	-5.5e-05	-5.13e-05	-2.16e-05	-8.42e-05
			1.155	-4.91e-05	-6.11e-05	-2.29e-05	-8.44e-05
			1.15583	-4.04e-05	-6.39e-05	-2.37e-05	-8.66e-05
			1.15667	-3.47e-05	-6.41e-05	-2.37e-05	-8.93e-05
			1.1575	-2.98e-05	-6.72e-05	-2.36e-05	-9.43e-05
			1.15833	-2.53e-05	-5.22e-05	-2.21e-05	-9.81e-05
			1.15917	-2.4e-05	-4e-05	-1.98e-05	-9.83e-05
			1.16	-1.6e-05	-3.31e-05	-1.76e-05	-0.0001
			1.16083	-1.75e-05	-2.76e-05	-1.48e-05	-0.0001
			1.16167	-2.33e-05	-2.61e-05	-1.29e-05	-0.0001
			1.1625	-2.99e-05	-3.5e-05	-1.34e-05	-0.0001
			1.16333	-3.67e-05	-3.86e-05	-1.21e-05	-0.0001
			1.16417	-5.67e-05	-4.79e-05	-1.13e-05	-0.0001
			1.165	-5.53e-05	-5.16e-05	-1.22e-05	-9.93e-05
			1.16583	-5.21e-05	-6.08e-05	-1.32e-05	-9.89e-05
			1.16667	-4.44e-05	-6.83e-05	-1.05e-05	-0.0001
			1.1675	-4.19e-05	-7.59e-05	-1.15e-05	-0.0001
			1.16833	-2.99e-05	-7.23e-05	-1.16e-05	-0.0001
			1.16917	-3.42e-05	-6.75e-05	-1.3e-05	-0.0001
			1.17	-3.82e-05	-5.99e-05	-1.21e-05	-0.00011
			1.17083	-4.4e-05	-5.41e-05	-1.66e-05	-0.0001
			1.17167	-4.74e-05	-5.61e-05	-1.44e-05	-0.0001
			1.1725	-5.33e-05	-6.29e-05	-1.26e-05	-9.47e-05
			1.17333	-5.47e-05	-7.86e-05	-8e-06	-8.81e-05
			1.17417	-5.73e-05	-8.3e-05	-4.6e-06	-8.4e-05
			1.175	-6.27e-05	-8.52e-05	-1.4e-06	-7.94e-05
			1.17583	-6.38e-05	-8.28e-05	-1.1e-06	-7.8e-05
			1.17667	-6.15e-05	-8.67e-05	-1.8e-06	-8.2e-05
			1.1775	-5.57e-05	-8.31e-05	-6.4e-06	-8.32e-05
			1.17833	-4.87e-05	-9.13e-05	-8.8e-06	-8.84e-05
			1.17917	-4.78e-05	-9.73e-05	-8.8e-06	-9.4e-05
			1.18	-4.46e-05	-9.41e-05	-1.08e-05	-9.67e-05
			1.18083	-4.5e-05	-8.77e-05	-1.27e-05	-9.81e-05
			1.18167	-5.35e-05	-9.01e-05	-1.1e-05	-0.0001
			1.1825	-6.18e-05	-9.04e-05	-9.9e-06	-0.0001
			1.18333	-5.4e-05	-9.62e-05	-1.02e-05	-0.0001
			1.18417	-4.49e-05	-0.00011	-8.2e-06	-0.0001
			1.185	-3.85e-05	-0.00011	-4e-06	-0.0001
			1.18583	-2.67e-05	-0.00011	-3.4e-06	-0.0001
			1.18667	-1.53e-05	-9.65e-05	-6.4e-06	-0.0001
			1.1875	-1.96e-05	-8.27e-05	-1.18e-05	-0.0001
			1.18833	-3.56e-05	-7.21e-05	-1.57e-05	-0.0001
			1.18917	-5e-05	-6.73e-05	-2.13e-05	-0.0001
			1.19	-6.98e-05	-5.95e-05	-2.36e-05	-0.0001
			1.19083	-8.43e-05	-6.14e-05	-2.35e-05	-0.0001
			1.19167	-9.03e-05	-5.71e-05	-2.02e-05	-9.94e-05
			1.1925	-8.39e-05	-4.58e-05	-1.7e-05	-9.7e-05
			1.19333	-7.62e-05	-3.84e-05	-9.9e-06	-9.44e-05
			1.19417	-6.09e-05	-4.36e-05	-6.5e-06	-9.3e-05
			1.195	-5.43e-05	-4.41e-05	-5.6e-06	-9.22e-05
			1.19583	-4.97e-05	-4.67e-05	-4.6e-06	-9.12e-05
			1.19667	-5.17e-05	-5.72e-05	-4.9e-06	-9.1e-05
			1.1975	-5.1e-05	-7.81e-05	-1.21e-05	-9.01e-05
			1.19833	-4.95e-05	-8.54e-05	-1.55e-05	-8.82e-05
			1.19917	-4.58e-05	-8.68e-05	-1.58e-05	-8.54e-05
			1.2	-4.63e-05	-9.39e-05	-1.77e-05	-8.46e-05
			1.20083	-3.78e-05	-9.1e-05	-2.08e-05	-8.39e-05
			1.20167	-3.61e-05	-7.26e-05	-1.98e-05	-8.57e-05
			1.2025	-3.92e-05	-6.28e-05	-2.4e-05	-8.86e-05
			1.20333	-3.46e-05	-5.76e-05	-2.52e-05	-9.06e-05
			1.20417	-3.38e-05	-4.73e-05	-2.64e-05	-9.16e-05
			1.205	-4.03e-05	-4.82e-05	-2.54e-05	-9.15e-05
			1.20583	-4.83e-05	-5.33e-05	-2.27e-05	-9.23e-05
			1.20667	-6.37e-05	-5.84e-05	-1.59e-05	-9.34e-05
			1.2075	-8.25e-05	-6.19e-05	-1.53e-05	-9.45e-05
			1.20833	-8.66e-05	-7.61e-05	-1.5e-05	-9.95e-05
			1.20917	-8.87e-05	-8.05e-05	-1.72e-05	-0.00011
			1.21	-8.67e-05	-8.68e-05	-2.18e-05	-0.00011
			1.21083	-7.1e-05	-9.6e-05	-2.52e-05	-0.00011
			1.21167	-5.56e-05	-0.00011	-2.06e-05	-0.00011
			1.2125	-5.4e-05	-0.00011	-1.61e-05	-0.00011
			1.21333	-5.77e-05	-0.00011	-9.5e-06	-0.00011
			1.21417	-6.4e-05	-0.0001	-3e-06	-0.00011
			1.215	-7.17e-05	-9e-05	-1.5e-06	-0.00011
			1.21583	-8.29e-05	-7.37e-05	-9.7e-06	-0.00011
			1.21667	-8.51e-05	-6.5e-05	-1.62e-05	-0.0001
			1.2175	-8.06e-05	-5.66e-05	-2.27e-05	-0.0001
			1.21833	-6.77e-05	-5.41e-05	-2.93e-05	-0.0001
			1.21917	-5.73e-05	-5.94e-05	-2.99e-05	-9.94e-05
			1.22	-4.84e-05	-7.1e-05	-2.48e-05	-9.72e-05
			1.22083	-4.25e-05	-8.47e-05	-2.02e-05	-9.65e-05
			1.22167	-3.85e-05	-9.67e-05	-1.51e-05	-9.23e-05
			1.2225	-3.47e-05	-0.0001	-1.15e-05	-9.1e-05
			1.22333	-3.27e-05	-0.0001	-9.9e-06	-8.99e-05
			1.22417	-2.05e-05	-9.68e-05	-1.13e-05	-8.79e-05
			1.225	-1.29e-05	-9.15e-05	-1.42e-05	-8.6e-05
			1.22583	-4.4e-06	-9.07e-05	-1.84e-05	-8.92e-05
			1.22667	3e-07	-8.68e-05	-1.64e-05	-9.07e-05
			1.2275	2.9e-06	-7.87e-05	-1.91e-05	-9.43e-05
			1.22833	-5.2e-06	-8.22e-05	-1.8e-05	-9.82e-05
			1.22917	-1.4e-05	-7.11e-05	-1.56e-05	-0.0001
			1.23	-1.97e-05	-5.97e-05	-1.72e-05	-9.92e-05
			1.23083	-3.1e-05	-4.8e-05	-2.32e-05	-9.72e-05
			1.23167	-3.52e-05	-4.85e-05	-2.68e-05	-9.32e-05
			1.2325	-3.32e-05	-4.27e-05	-3.45e-05	-9.07e-05
			1.23333	-2.44e-05	-5.33e-05	-3.96e-05	-9.08e-05
			1.23417	-2.37e-05	-6.6e-05	-4.07e-05	-9.46e-05
			1.235	-1.64e-05	-8.87e-05	-4.07e-05	-9.87e-05
			1.23583	-1.18e-05	-9.98e-05	-3.95e-05	-0.0001
			1.23667	-1.17e-05	-0.00011	-3.74e-05	-0.00011
			1.2375	-1.8e-05	-0.00011	-3.38e-05	-0.00011
			1.23833	-1.31e-05	-0.0001	-3.22e-05	-0.00011
			1.23917	-1.47e-05	-8.08e-05	-2.96e-05	-0.00011
			1.24	-1.28e-05	-7.1e-05	-2.67e-05	-0.00011
			1.24083	-1.06e-05	-6.03e-05	-2.39e-05	-0.00011
			1.24167	-8.1e-06	-5.43e-05	-2.38e-05	-0.0001
			1.2425	-1.72e-05	-5.62e-05	-2.29e-05	-0.0001
			1.24333	-2.3e-05	-5.97e-05	-1.99e-05	-0.0001
			1.24417	-3.86e-05	-5.86e-05	-1.91e-05	-9.86e-05
			1.245	-5.36e-05	-5.77e-05	-1.76e-05	-9.68e-05
			1.24583	-6.1e-05	-4.86e-05	-1.28e-05	-9.91e-05
			1.24667	-5.96e-05	-4.26e-05	-9e-06	-9.59e-05
			1.2475	-5.83e-05	-3.84e-05	-5.6e-06	-9.37e-05
			1.24833	-5.21e-05	-3.64e-05	-1.5e-06	-9.1e-05
			1.24917	-3.77e-05	-3.49e-05	2.6e-06	-8.55e-05
			1.25	-3.43e-05	-4.8e-05	3.4e-06	-8.2e-05
			1.25083	-3.3e-05	-5.64e-05	1.7e-06	-8.32e-05
			1.25167	-3.23e-05	-6.53e-05	-1.9e-06	-8.51e-05
			1.2525	-3.09e-05	-7.05e-05	-4.7e-06	-9.07e-05
			1.25333	-4.52e-05	-7.93e-05	-1.18e-05	-9.91e-05
			1.25417	-5.48e-05	-7.86e-05	-1.58e-05	-0.0001
			1.255	-7.08e-05	-7.96e-05	-1.74e-05	-0.0001
			1.25583	-8.48e-05	-8.09e-05	-1.94e-05	-0.0001
			1.25667	-0.0001023	-7.99e-05	-2.06e-05	-0.0001
			1.2575	-0.000107	-8.52e-05	-1.97e-05	-0.00011
			1.25833	-0.0001026	-9.14e-05	-1.87e-05	-0.00011
			1.25917	-9.28e-05	-0.0001	-1.76e-05	-0.00011
			1.26	-8.3e-05	-0.00011	-1.55e-05	-0.00011
			1.26083	-6.62e-05	-0.00012	-1.38e-05	-0.00011
			1.26167	-5.12e-05	-0.00012	-9.6e-06	-0.00011
			1.2625	-4.45e-05	-0.00012	-8.5e-06	-0.0001
			1.26333	-4.06e-05	-0.00011	-7e-06	-0.0001
			1.26417	-3.76e-05	-0.00011	-4.9e-06	-0.0001
			1.265	-3.84e-05	-0.00011	-7.5e-06	-0.0001
			1.26583	-4.35e-05	-0.00011	-1.13e-05	-0.0001
			1.26667	-4.89e-05	-0.00011	-1.36e-05	-0.0001
			1.2675	-5.08e-05	-0.0001	-1.6e-05	-0.0001
			1.26833	-5.23e-05	-9.48e-05	-1.79e-05	-0.00011
			1.26917	-4.68e-05	-7.94e-05	-1.33e-05	-0.00011
			1.27	-3.42e-05	-6.74e-05	-7.5e-06	-0.00011
			1.27083	-2.39e-05	-6.25e-05	-2.9e-06	-0.0001
			1.27167	-1.57e-05	-6.21e-05	1.5e-06	-9.91e-05
			1.2725	-3.9e-06	-6.73e-05	5.4e-06	-9.4e-05
			1.27333	-2e-06	-6.98e-05	6.6e-06	-8.7e-05
			1.27417	-4.9e-06	-7.64e-05	6.8e-06	-8.55e-05
			1.275	-1.9e-06	-7.82e-05	1.02e-05	-8.29e-05
			1.27583	4.9e-06	-8.08e-05	9.2e-06	-8.41e-05
			1.27667	-5.1e-06	-7.96e-05	4e-06	-8.32e-05
			1.2775	-1.23e-05	-8.85e-05	-5.2e-06	-8.94e-05
			1.27833	-2.67e-05	-8.96e-05	-1.49e-05	-9.17e-05
			1.27917	-4.26e-05	-9.42e-05	-2.73e-05	-9.66e-05
			1.28	-6.61e-05	-9.21e-05	-3.22e-05	-9.83e-05
			1.28083	-6.69e-05	-8.03e-05	-3.55e-05	-0.0001
			1.28167	-6.87e-05	-6.93e-05	-3.31e-05	-0.0001
			1.2825	-6.13e-05	-6.36e-05	-2.92e-05	-0.0001
			1.28333	-5.84e-05	-5.25e-05	-2.42e-05	-0.0001
			1.28417	-4.72e-05	-6.05e-05	-2.05e-05	-0.0001
			1.285	-5.33e-05	-7.2e-05	-1.28e-05	-9.81e-05
			1.28583	-5.58e-05	-7.5e-05	-8.3e-06	-9.98e-05
			1.28667	-6.05e-05	-7.77e-05	-4.1e-06	-9.92e-05
			1.2875	-5.95e-05	-8.8e-05	8e-07	-9.85e-05
			1.28833	-6.64e-05	-7.79e-05	1.3e-06	-9.87e-05
			1.28917	-6.46e-05	-7.52e-05	-3.5e-06	-0.0001
			1.29	-5.68e-05	-8.23e-05	-8e-06	-9.66e-05
			1.29083	-5.52e-05	-8.23e-05	-1.57e-05	-9.48e-05
			1.29167	-5.81e-05	-8.32e-05	-2.16e-05	-9.2e-05
			1.2925	-5.26e-05	-9.42e-05	-2.59e-05	-9.18e-05
			1.29333	-4.68e-05	-0.0001	-2.78e-05	-9.21e-05
			1.29417	-5.08e-05	-0.00011	-2.76e-05	-9.33e-05
			1.295	-4.52e-05	-0.00012	-2.42e-05	-9.35e-05
			1.29583	-3.09e-05	-0.00012	-2.22e-05	-9.44e-05
			1.29667	-1.91e-05	-0.00011	-1.66e-05	-9.31e-05
			1.2975	-1.6e-05	-0.00011	-1.12e-05	-9e-05
			1.29833	-1.5e-05	-0.0001	-4.7e-06	-8.72e-05
			1.29917	-1.59e-05	-9.04e-05	-2.2e-06	-8.53e-05
			1.3	-2.88e-05	-8.72e-05	2.9e-06	-8.44e-05
			1.30083	-4.65e-05	-8.34e-05	1e-07	-8.48e-05
			1.30167	-5.89e-05	-7.56e-05	-5.5e-06	-8.96e-05
			1.3025	-6.55e-05	-6.67e-05	-1.45e-05	-9.66e-05
			1.30333	-7.82e-05	-6.5e-05	-2.18e-05	-0.0001
			1.30417	-8.43e-05	-6.23e-05	-2.78e-05	-0.00011
			1.305	-8.2e-05	-6e-05	-2.63e-05	-0.00011
			1.30583	-7.56e-05	-7.19e-05	-2.12e-05	-0.00011
			1.30667	-6.93e-05	-8.16e-05	-1.28e-05	-0.00011
			1.3075	-5.64e-05	-7.54e-05	-7e-06	-0.00011
			1.30833	-4.31e-05	-7.56e-05	-2.8e-06	-0.0001
			1.30917	-2.55e-05	-7.36e-05	-3.7e-06	-0.0001
			1.31	-2.2e-05	-5.93e-05	-4.9e-06	-9.93e-05
			1.31083	-2.01e-05	-4.85e-05	-8.8e-06	-9.71e-05
			1.31167	-1.7e-05	-5.3e-05	-9.3e-06	-9.42e-05
			1.3125	-1.92e-05	-5.03e-05	-1.6e-05	-9.08e-05
			1.31333	-4e-05	-5.83e-05	-2.03e-05	-8.7e-05
			1.31417	-4.8e-05	-7.21e-05	-2.53e-05	-8.15e-05
			1.315	-5.91e-05	-9.06e-05	-2.73e-05	-7.83e-05
			1.31583	-7.29e-05	-9.64e-05	-2.99e-05	-7.73e-05
			1.31667	-7.34e-05	-0.0001	-2.68e-05	-7.87e-05
			1.3175	-6.36e-05	-9.52e-05	-2.45e-05	-8.01e-05
			1.31833	-5.57e-05	-8.26e-05	-2e-05	-8.45e-05
			1.31917	-3.9e-05	-6.78e-05	-1.94e-05	-8.77e-05
			1.32	-1.99e-05	-6e-05	-1.53e-05	-9.1e-05
			1.32083	-2.55e-05	-5.28e-05	-1.25e-05	-9.32e-05
			1.32167	-2.86e-05	-5.98e-05	-7.8e-06	-9.62e-05
			1.3225	-3.37e-05	-6.88e-05	-5e-06	-9.47e-05
			1.32333	-4.98e-05	-7.26e-05	-1.9e-06	-9.31e-05
			1.32417	-7.39e-05	-7.23e-05	-3.8e-06	-9.24e-05
			1.325	-8.04e-05	-7.34e-05	-6.7e-06	-9.24e-05
			1.32583	-8.86e-05	-6.18e-05	-1.12e-05	-9.24e-05
			1.32667	-8.88e-05	-5.01e-05	-1.66e-05	-9.6e-05
			1.3275	-8.69e-05	-3.82e-05	-2.18e-05	-9.93e-05
			1.32833	-7.58e-05	-3.97e-05	-2.37e-05	-0.0001
			1.32917	-6.67e-05	-3.92e-05	-2.56e-05	-0.00011
			1.33	-5.35e-05	-4.19e-05	-2.71e-05	-0.0001
			1.33083	-5.36e-05	-4.56e-05	-2.92e-05	-0.0001
			1.33167	-3.88e-05	-5.11e-05	-2.61e-05	-0.0001
			1.3325	-3.07e-05	-4.09e-05	-2.34e-05	-9.67e-05
			1.33333	-2.18e-05	-2.93e-05	-2.12e-05	-9.4e-05
			1.33417	-1.98e-05	-2.48e-05	-1.84e-05	-9.43e-05
			1.335	-1.95e-05	-1.82e-05	-1.37e-05	-9.44e-05
			1.33583	-3.86e-05	-1e-05	-1.33e-05	-9.55e-05
			1.33667	-5.34e-05	-1.84e-05	-1.29e-05	-9.63e-05
			1.3375	-7.08e-05	-3.43e-05	-1.15e-05	-9.83e-05
			1.33833	-8.53e-05	-4.07e-05	-1.03e-05	-9.62e-05
			1.33917	-9.04e-05	-4.91e-05	-9e-06	-9.6e-05
			1.34	-8.08e-05	-6.7e-05	-8.9e-06	-9.43e-05
			1.34083	-7.91e-05	-7.45e-05	-9.8e-06	-9.6e-05
			1.34167	-7.63e-05	-7.99e-05	-1.12e-05	-9.68e-05
			1.3425	-7.85e-05	-8.75e-05	-1.49e-05	-9.88e-05
			1.34333	-8.35e-05	-9.15e-05	-1.95e-05	-0.0001
			1.34417	-9.35e-05	-8.75e-05	-2.24e-05	-0.0001
			1.345	-9.36e-05	-7.6e-05	-2.36e-05	-9.83e-05
			1.34583	-9.42e-05	-5.63e-05	-2.02e-05	-9.71e-05
			1.34667	-8.33e-05	-4.12e-05	-1.49e-05	-9.7e-05
			1.3475	-7.03e-05	-2.98e-05	-5.4e-06	-9.71e-05
			1.34833	-5.17e-05	-2.22e-05	4.3e-06	-9.88e-05
			1.34917	-4.24e-05	-1.19e-05	1.24e-05	-0.0001
			1.35	-3.08e-05	-1.88e-05	1.22e-05	-0.0001
			1.35083	-2.34e-05	-2.63e-05	1.08e-05	-0.0001
			1.35167	-1.96e-05	-3.52e-05	4.7e-06	-0.0001
			1.3525	-2.6e-05	-4.07e-05	-3.8e-06	-0.0001
			1.35333	-2.12e-05	-6.29e-05	-1.17e-05	-0.0001
			1.35417	-1.92e-05	-7e-05	-1.55e-05	-0.0001
			1.355	-1.72e-05	-7.42e-05	-1.95e-05	-0.0001
			1.35583	-1.19e-05	-7.08e-05	-1.99e-05	-0.0001
			1.35667	2.2e-06	-7.32e-05	-2.1e-05	-0.00011
			1.3575	4.9e-06	-6.52e-05	-1.75e-05	-0.00011
			1.35833	5.2e-06	-6.04e-05	-1.45e-05	-0.00012
			1.35917	7e-07	-5.24e-05	-1.04e-05	-0.00012
			1.36	-1.17e-05	-5.78e-05	-9e-06	-0.00012
			1.36083	-2.97e-05	-5.73e-05	-5.8e-06	-0.00012
			1.36167	-4.08e-05	-6.6e-05	-7.5e-06	-0.00012
			1.3625	-4.5e-05	-7.43e-05	-9.4e-06	-0.00012
			1.36333	-4.64e-05	-8.52e-05	-1.09e-05	-0.00011
			1.36417	-4.18e-05	-8.67e-05	-8.6e-06	-0.0001
			1.365	-3.27e-05	-9.08e-05	-9.8e-06	-0.0001
			1.36583	-2.75e-05	-8.67e-05	-1.01e-05	-9.97e-05
			1.36667	-3.12e-05	-8.31e-05	-8.1e-06	-9.56e-05
			1.3675	-3.6e-05	-7.62e-05	-8.1e-06	-9.23e-05
			1.36833	-3.89e-05	-6.97e-05	-1.21e-05	-9.37e-05
			1.36917	-4.39e-05	-6.56e-05	-1.33e-05	-9.11e-05
			1.37	-4.8e-05	-6.38e-05	-1.41e-05	-9.28e-05
			1.37083	-4.81e-05	-6.67e-05	-1.86e-05	-9.31e-05
			1.37167	-4.71e-05	-7.36e-05	-2.02e-05	-9.17e-05
			1.3725	-4.87e-05	-8.09e-05	-1.77e-05	-8.92e-05
			1.37333	-4.67e-05	-8.69e-05	-1.64e-05	-9.14e-05
			1.37417	-4.84e-05	-9.07e-05	-1.59e-05	-9.04e-05
			1.375	-3.87e-05	-9.08e-05	-9.2e-06	-9.01e-05
			1.37583	-4e-05	-8.82e-05	-7e-06	-9.34e-05
			1.37667	-4.28e-05	-9.09e-05	-7.1e-06	-9.75e-05
			1.3775	-4.65e-05	-9.48e-05	-7e-06	-9.93e-05
			1.37833	-4.32e-05	-0.00011	-6.5e-06	-0.0001
			1.37917	-4.91e-05	-0.00011	-1.12e-05	-0.0001
			1.38	-3.31e-05	-0.00012	-1.16e-05	-0.0001
			1.38083	-1.83e-05	-0.00012	-1.01e-05	-9.79e-05
			1.38167	-5e-07	-0.00012	-6.6e-06	-9.56e-05
			1.3825	1.2e-06	-9.94e-05	-1.2e-06	-9.34e-05
			1.38333	4.1e-06	-9.31e-05	1.5e-06	-9.05e-05
			1.38417	-1.35e-05	-8.36e-05	2.7e-06	-9.1e-05
			1.385	-2.81e-05	-8.15e-05	-1.4e-06	-9.45e-05
			1.38583	-4.96e-05	-7.92e-05	-7.3e-06	-9.71e-05
			1.38667	-5.41e-05	-8.39e-05	-1.51e-05	-9.99e-05
			1.3875	-6.11e-05	-8.08e-05	-1.98e-05	-0.0001
			1.38833	-5.79e-05	-7.75e-05	-2.29e-05	-0.0001
			1.38917	-6.26e-05	-7.07e-05	-2.24e-05	-0.0001
			1.39	-6.49e-05	-6.78e-05	-2.44e-05	-0.0001
			1.39083	-6.92e-05	-5.53e-05	-2.65e-05	-0.0001
			1.39167	-7.11e-05	-4.81e-05	-2.85e-05	-0.00011
			1.3925	-7.23e-05	-4.53e-05	-2.88e-05	-0.00011
			1.39333	-6.72e-05	-4.7e-05	-2.93e-05	-0.00011
			1.39417	-5.39e-05	-4.83e-05	-2.78e-05	-0.00011
			1.395	-5.13e-05	-6.72e-05	-2.34e-05	-0.00011
			1.39583	-4.96e-05	-7.96e-05	-2.19e-05	-0.00011
			1.39667	-5.51e-05	-8.94e-05	-2.32e-05	-0.00011
			1.3975	-5.9e-05	-9.65e-05	-2.09e-05	-0.00011
			1.39833	-7.15e-05	-9.92e-05	-2.11e-05	-0.0001
			1.39917	-7.71e-05	-8.33e-05	-2.31e-05	-9.9e-05
			1.4	-8.58e-05	-7.53e-05	-2.53e-05	-9.48e-05
			1.40083	-8.62e-05	-6.43e-05	-2.42e-05	-9.44e-05
			1.40167	-8.86e-05	-5.46e-05	-2.99e-05	-9.53e-05
			1.4025	-8.47e-05	-5.07e-05	-3.13e-05	-9.99e-05
			1.40333	-7.86e-05	-6.03e-05	-3.13e-05	-0.0001
			1.40417	-6.65e-05	-6.32e-05	-3.19e-05	-0.00011
			1.405	-4.98e-05	-6.42e-05	-3.46e-05	-0.00011
			1.40583	-2.91e-05	-6.63e-05	-3.2e-05	-0.00011
			1.40667	-1.14e-05	-6.83e-05	-3.1e-05	-0.00011
			1.4075	3.4e-06	-6.21e-05	-2.88e-05	-0.00012
			1.40833	1.31e-05	-5.79e-05	-2.57e-05	-0.00012
			1.40917	7.5e-06	-5.97e-05	-2.13e-05	-0.00011
			1.41	-2.2e-06	-5.64e-05	-1.77e-05	-0.00011
			1.41083	-1.75e-05	-5.17e-05	-1.41e-05	-0.00011
			1.41167	-3.44e-05	-4.59e-05	-1.3e-05	-0.00011
			1.4125	-4.25e-05	-4.66e-05	-1.26e-05	-0.00011
			1.41333	-4.64e-05	-4.16e-05	-1.24e-05	-0.00011
			1.41417	-5.08e-05	-3.93e-05	-1.67e-05	-0.00011
			1.415	-5.73e-05	-3.91e-05	-2.16e-05	-0.00011
			1.41583	-5.89e-05	-4.03e-05	-2.53e-05	-0.0001
			1.41667	-7.4e-05	-3.41e-05	-2.73e-05	-0.0001
			1.4175	-7.44e-05	-4.23e-05	-2.85e-05	-9.69e-05
			1.41833	-8.08e-05	-5.53e-05	-2.5e-05	-9.52e-05
			1.41917	-7.3e-05	-5.96e-05	-2.07e-05	-9.88e-05
			1.42	-7.11e-05	-7.12e-05	-2.09e-05	-0.0001
			1.42083	-5.3e-05	-8.6e-05	-2.12e-05	-0.0001
			1.42167	-5.43e-05	-9.32e-05	-2.27e-05	-0.0001
			1.4225	-4.89e-05	-8.94e-05	-2.58e-05	-0.0001
			1.42333	-4.68e-05	-9.51e-05	-2.75e-05	-9.9e-05
			1.42417	-3.98e-05	-9.53e-05	-2.57e-05	-9.47e-05
			1.425	-5.23e-05	-9.77e-05	-2.3e-05	-9.18e-05
			1.42583	-5.83e-05	-9.04e-05	-2.09e-05	-9.19e-05
			1.42667	-6.07e-05	-9.56e-05	-1.94e-05	-9.49e-05
			1.4275	-6.99e-05	-9.34e-05	-1.68e-05	-9.79e-05
			1.42833	-7.87e-05	-9.61e-05	-1.55e-05	-0.0001
			1.42917	-7.16e-05	-9.11e-05	-1.49e-05	-0.00011
			1.43	-6.31e-05	-9.49e-05	-1.38e-05	-0.00011
			1.43083	-5.59e-05	-9.36e-05	-1.34e-05	-0.00011
			1.43167	-4.33e-05	-9.4e-05	-1.51e-05	-0.00011
			1.4325	-3.04e-05	-9.54e-05	-1.66e-05	-0.00012
			1.43333	-2.37e-05	-9.83e-05	-1.82e-05	-0.00012
			1.43417	-1.27e-05	-9.84e-05	-2.17e-05	-0.00012
			1.435	-6.8e-06	-9.27e-05	-2.16e-05	-0.00012
			1.43583	-8.6e-06	-8.65e-05	-2.21e-05	-0.00012
			1.43667	-1.25e-05	-7.11e-05	-2.35e-05	-0.00012
			1.4375	-2.41e-05	-6.33e-05	-2.15e-05	-0.00011
			1.43833	-3.98e-05	-5.1e-05	-1.88e-05	-0.00011
			1.43917	-5.74e-05	-5.57e-05	-1.67e-05	-0.00011
			1.44	-6.67e-05	-5.98e-05	-1.09e-05	-0.0001
			1.44083	-7.61e-05	-7.14e-05	-7.7e-06	-9.61e-05
			1.44167	-7.54e-05	-8.08e-05	-5.3e-06	-9.39e-05
			1.4425	-6.57e-05	-9.55e-05	-4.1e-06	-9.13e-05
			1.44333	-5.33e-05	-9.91e-05	-6.6e-06	-9.27e-05
			1.44417	-4.68e-05	-0.00011	-1.25e-05	-9.77e-05
			1.445	-3.96e-05	-0.00011	-1.47e-05	-0.0001
			1.44583	-3.24e-05	-0.0001	-1.69e-05	-0.0001
			1.44667	-3.7e-05	-0.0001	-2e-05	-0.00011
			1.4475	-3.65e-05	-9.21e-05	-1.91e-05	-0.00011
			1.44833	-3.74e-05	-8.68e-05	-1.44e-05	-0.00011
			1.44917	-3.33e-05	-8.67e-05	-1.07e-05	-0.00011
			1.45	-3.38e-05	-9.26e-05	-1.13e-05	-0.00011
			1.45083	-3.14e-05	-9.11e-05	-1.19e-05	-0.00011
			1.45167	-3.01e-05	-0.0001	-1.11e-05	-0.00011
			1.4525	-2.7e-05	-9.77e-05	-1.35e-05	-0.00011
			1.45333	-3.11e-05	-9.91e-05	-1.86e-05	-0.00011
			1.45417	-3.72e-05	-9.6e-05	-1.84e-05	-0.00011
			1.455	-3.56e-05	-9.14e-05	-1.72e-05	-9.89e-05
			1.45583	-3.47e-05	-7.51e-05	-1.92e-05	-9.74e-05
			1.45667	-3.54e-05	-7.23e-05	-1.99e-05	-9.64e-05
			1.4575	-3.16e-05	-6.48e-05	-1.97e-05	-9.45e-05
			1.45833	-2.31e-05	-6.28e-05	-2.09e-05	-9.66e-05
			1.45917	-2.92e-05	-6.87e-05	-2.32e-05	-9.73e-05
			1.46	-3.71e-05	-7.91e-05	-2.23e-05	-9.62e-05
			1.46083	-3.88e-05	-8.81e-05	-2.16e-05	-9.68e-05
			1.46167	-4.34e-05	-9.61e-05	-1.98e-05	-9.85e-05
			1.4625	-5.7e-05	-9.98e-05	-1.79e-05	-0.0001
			1.46333	-5.28e-05	-9.86e-05	-1.73e-05	-0.00011
			1.46417	-5.39e-05	-9.75e-05	-1.94e-05	-0.00011
			1.465	-6.06e-05	-0.0001	-2.09e-05	-0.00011
			1.46583	-6.43e-05	-0.0001	-2.31e-05	-0.00011
			1.46667	-6.03e-05	-0.00011	-2.68e-05	-0.0001
			1.4675	-6.72e-05	-0.00011	-2.8e-05	-9.89e-05
			1.46833	-6.43e-05	-0.00012	-2.84e-05	-9.9e-05
			1.46917	-6.35e-05	-0.00012	-2.72e-05	-9.91e-05
			1.47	-5.61e-05	-0.00013	-2.66e-05	-9.8e-05
			1.47083	-5.59e-05	-0.00012	-2.45e-05	-9.66e-05
			1.47167	-5.11e-05	-0.00012	-2.27e-05	-9.94e-05
			1.4725	-5.03e-05	-0.0001	-2.09e-05	-0.0001
			1.47333	-4.56e-05	-9.47e-05	-2.1e-05	-0.0001
			1.47417	-5.42e-05	-7.38e-05	-2.12e-05	-0.0001
			1.475	-4.84e-05	-6.72e-05	-1.75e-05	-0.00011
			1.47583	-4.75e-05	-5.8e-05	-1.43e-05	-0.00011
			1.47667	-5.15e-05	-5.57e-05	-9.7e-06	-0.00011
			1.4775	-5.48e-05	-4.49e-05	-7.2e-06	-0.00011
			1.47833	-4.73e-05	-4.81e-05	-5.2e-06	-0.00011
			1.47917	-5.4e-05	-4.61e-05	-1.07e-05	-0.00011
			1.48	-5.24e-05	-5.07e-05	-1.71e-05	-0.00011
			1.48083	-4.46e-05	-6.34e-05	-2.11e-05	-0.00011
			1.48167	-4.44e-05	-7.72e-05	-2.23e-05	-0.00011
			1.4825	-4.46e-05	-8.55e-05	-2.37e-05	-0.00011
			1.48333	-4.34e-05	-9.14e-05	-2.17e-05	-0.00011
			1.48417	-4.94e-05	-9.41e-05	-2.03e-05	-0.00011
			1.485	-5.91e-05	-9.43e-05	-2.42e-05	-0.00012
			1.48583	-5.59e-05	-9.87e-05	-2.92e-05	-0.00012
			1.48667	-5.81e-05	-0.00011	-3.25e-05	-0.00011
			1.4875	-5.93e-05	-0.00011	-3.37e-05	-0.00011
			1.48833	-5.84e-05	-0.00012	-3.21e-05	-0.00011
			1.48917	-5.43e-05	-0.00013	-3.13e-05	-0.00011
			1.49	-5.46e-05	-0.00013	-2.77e-05	-0.00011
			1.49083	-5.83e-05	-0.00012	-2.45e-05	-0.00011
			1.49167	-6.23e-05	-0.00012	-2.32e-05	-0.00011
			1.4925	-6.07e-05	-0.00012	-2.55e-05	-0.00011
			1.49333	-5.49e-05	-0.00012	-2.28e-05	-0.00011
			1.49417	-5.7e-05	-0.00012	-2.07e-05	-0.0001
			1.495	-5.03e-05	-0.00012	-1.98e-05	-9.52e-05
			1.49583	-3.48e-05	-0.00012	-1.97e-05	-9.13e-05
			1.49667	-2.85e-05	-0.00011	-1.54e-05	-8.68e-05
			1.4975	-3.15e-05	-0.0001	-1.59e-05	-8.69e-05
			1.49833	-1.83e-05	-8.3e-05	-1.71e-05	-9.16e-05
			1.49917	-1.24e-05	-6.68e-05	-1.79e-05	-9.62e-05
			1.5	-1.27e-05	-5.3e-05	-1.7e-05	-0.0001
			1.50083	-4.3e-06	-4.93e-05	-1.75e-05	-0.00011
			1.50167	6.8e-06	-5.09e-05	-1.46e-05	-0.00012
			1.5025	-8e-06	-6.02e-05	-1.59e-05	-0.00012
			1.50333	-2.33e-05	-7.46e-05	-1.59e-05	-0.00012
			1.50417	-4.18e-05	-9.05e-05	-1.68e-05	-0.00011
			1.505	-6.53e-05	-0.0001	-1.8e-05	-0.00011
			1.50583	-8.48e-05	-0.00011	-2.01e-05	-0.0001
			1.50667	-8.83e-05	-0.00012	-1.89e-05	-0.0001
			1.5075	-8.14e-05	-0.00012	-1.73e-05	-0.0001
			1.50833	-6.71e-05	-0.00011	-1.58e-05	-0.0001
			1.50917	-5.85e-05	-0.0001	-1.39e-05	-0.00011
			1.51	-4.92e-05	-8.84e-05	-9e-06	-0.00011
			1.51083	-3.58e-05	-7.67e-05	-3.7e-06	-0.0001
			1.51167	-2.84e-05	-8.2e-05	4.1e-06	-0.0001
			1.5125	-3.08e-05	-8.69e-05	5.9e-06	-9.63e-05
			1.51333	-2.35e-05	-9.14e-05	5.4e-06	-9.25e-05
			1.51417	-2.23e-05	-0.00011	3e-07	-8.99e-05
			1.515	-2.87e-05	-0.00012	-8.3e-06	-9.03e-05
			1.51583	-3.61e-05	-0.00013	-2.02e-05	-9.31e-05
			1.51667	-3.45e-05	-0.00012	-2.74e-05	-9.89e-05
			1.5175	-4.2e-05	-0.00012	-3.02e-05	-0.0001
			1.51833	-3.96e-05	-0.00012	-3.19e-05	-0.00011
			1.51917	-4.11e-05	-0.00011	-3.21e-05	-0.00011
			1.52	-3.85e-05	-9.65e-05	-2.96e-05	-0.00012
			1.52083	-4.17e-05	-9.72e-05	-2.73e-05	-0.00012
			1.52167	-4.17e-05	-9.16e-05	-2.65e-05	-0.00012
			1.5225	-4.94e-05	-7.89e-05	-2.31e-05	-0.00012
			1.52333	-4.97e-05	-8.16e-05	-1.86e-05	-0.00012
			1.52417	-5.71e-05	-8.1e-05	-1.6e-05	-0.00012
			1.525	-5.92e-05	-7.57e-05	-1.27e-05	-0.00012
			1.52583	-6.37e-05	-6.73e-05	-9.8e-06	-0.00012
			1.52667	-5.95e-05	-6.76e-05	-1.14e-05	-0.00011
			1.5275	-6.26e-05	-5.71e-05	-1.46e-05	-0.00011
			1.52833	-6.12e-05	-4.83e-05	-1.71e-05	-0.0001
			1.52917	-5.73e-05	-4.51e-05	-2.25e-05	-0.0001
			1.53	-4.95e-05	-5.4e-05	-2.53e-05	-0.00011
			1.53083	-5.62e-05	-5.5e-05	-2.73e-05	-0.00011
			1.53167	-5.45e-05	-5.51e-05	-2.75e-05	-0.00011
			1.5325	-5.22e-05	-5.81e-05	-2.55e-05	-0.00011
			1.53333	-5.62e-05	-5.88e-05	-2.03e-05	-0.0001
			1.53417	-5.63e-05	-5.28e-05	-1.86e-05	-0.0001
			1.535	-4.36e-05	-5.56e-05	-1.78e-05	-9.77e-05
			1.53583	-3.89e-05	-6.46e-05	-1.66e-05	-9.48e-05
			1.53667	-3.43e-05	-6.9e-05	-1.94e-05	-9.77e-05
			1.5375	-3.6e-05	-7.34e-05	-1.96e-05	-9.7e-05
			1.53833	-4.46e-05	-7.99e-05	-1.97e-05	-9.67e-05
			1.53917	-5.64e-05	-7.8e-05	-1.68e-05	-0.0001
			1.54	-6.53e-05	-7.74e-05	-1.82e-05	-0.0001
			1.54083	-7.22e-05	-8.97e-05	-1.85e-05	-0.00011
			1.54167	-6.74e-05	-9.39e-05	-2.06e-05	-0.00011
			1.5425	-5.87e-05	-9.44e-05	-2.2e-05	-0.00011
			1.54333	-5.43e-05	-0.0001	-2.7e-05	-0.00011
			1.54417	-5.45e-05	-0.0001	-2.6e-05	-0.00011
			1.545	-5.13e-05	-8.16e-05	-2.61e-05	-0.00011
			1.54583	-5.7e-05	-7.05e-05	-2.71e-05	-0.00011
			1.54667	-6.08e-05	-5.73e-05	-2.85e-05	-0.00011
			1.5475	-6.03e-05	-3.87e-05	-2.71e-05	-0.00012
			1.54833	-5.02e-05	-3.1e-05	-2.7e-05	-0.00012
			1.54917	-4.83e-05	-3.75e-05	-2.6e-05	-0.00012
			1.55	-4.24e-05	-4.41e-05	-2.27e-05	-0.00012
			1.55083	-4.81e-05	-6.41e-05	-1.95e-05	-0.00012
			1.55167	-5.71e-05	-8.98e-05	-1.89e-05	-0.00012
			1.5525	-6.36e-05	-0.00011	-1.99e-05	-0.00012
			1.55333	-6.47e-05	-0.00011	-1.88e-05	-0.00011
			1.55417	-7.59e-05	-0.0001	-1.97e-05	-0.00011
			1.555	-7.57e-05	-9.28e-05	-1.79e-05	-0.00011
			1.55583	-6.69e-05	-7.15e-05	-1.66e-05	-0.00011
			1.55667	-7.52e-05	-4.64e-05	-1.4e-05	-0.0001
			1.5575	-8.14e-05	-4.47e-05	-1.47e-05	-0.0001
			1.55833	-8.15e-05	-4.51e-05	-1.51e-05	-0.0001
			1.55917	-8.14e-05	-4.67e-05	-1.6e-05	-0.00011
			1.56	-9.19e-05	-5.86e-05	-1.46e-05	-0.00011
			1.56083	-8.35e-05	-8.46e-05	-1.3e-05	-0.00012
			1.56167	-7.71e-05	-8.78e-05	-1.25e-05	-0.00012
			1.5625	-6.53e-05	-9.48e-05	-1.09e-05	-0.00013
			1.56333	-5.93e-05	-9.44e-05	-9.7e-06	-0.00013
			1.56417	-4.63e-05	-9.74e-05	-1.32e-05	-0.00012
			1.565	-4.63e-05	-9.34e-05	-1.83e-05	-0.00012
			1.56583	-5.08e-05	-0.0001	-1.86e-05	-0.00012
			1.56667	-5.16e-05	-9.59e-05	-2.48e-05	-0.00012
			1.5675	-5.07e-05	-9.61e-05	-2.96e-05	-0.00011
			1.56833	-5.8e-05	-8.72e-05	-3.27e-05	-0.00011
			1.56917	-5.27e-05	-7.88e-05	-3.21e-05	-0.00012
			1.57	-4.07e-05	-7.46e-05	-3.49e-05	-0.00012
			1.57083	-4.38e-05	-7.98e-05	-3.28e-05	-0.00012
			1.57167	-4.33e-05	-8.78e-05	-3.13e-05	-0.00012
			1.5725	-3.72e-05	-9.51e-05	-3.09e-05	-0.00012
			1.57333	-4.73e-05	-9.58e-05	-3.13e-05	-0.00012
			1.57417	-6.25e-05	-8.7e-05	-2.88e-05	-0.00012
			1.575	-6.24e-05	-7.73e-05	-2.73e-05	-0.00011
			1.57583	-6.78e-05	-6.56e-05	-2.68e-05	-0.00011
			1.57667	-6.53e-05	-5.52e-05	-2.62e-05	-0.00011
			1.5775	-5.8e-05	-5.12e-05	-2.22e-05	-0.0001
			1.57833	-5.04e-05	-4.93e-05	-2.09e-05	-0.0001
			1.57917	-5.44e-05	-5.33e-05	-1.98e-05	-0.00011
			1.58	-4.73e-05	-5.83e-05	-1.85e-05	-0.00011
			1.58083	-5.16e-05	-7e-05	-1.42e-05	-0.00011
			1.58167	-4.73e-05	-8.19e-05	-1.28e-05	-0.00012
			1.5825	-4.18e-05	-9.08e-05	-8.7e-06	-0.00013
			1.58333	-3.16e-05	-8.39e-05	-6.5e-06	-0.00013
			1.58417	-3.79e-05	-7.44e-05	-3.7e-06	-0.00013
			1.585	-3.55e-05	-6.43e-05	-4e-06	-0.00013
			1.58583	-4.14e-05	-4.78e-05	-5.3e-06	-0.00013
			1.58667	-4.25e-05	-3.44e-05	-8.8e-06	-0.00013
			1.5875	-4.48e-05	-3.71e-05	-8.8e-06	-0.00013
			1.58833	-3.59e-05	-4.26e-05	-7.8e-06	-0.00013
			1.58917	-3.83e-05	-4.93e-05	-7.1e-06	-0.00013
			1.59	-3.93e-05	-5.51e-05	-8e-06	-0.00012
			1.59083	-5.12e-05	-6.8e-05	-1.03e-05	-0.00012
			1.59167	-6.12e-05	-7.43e-05	-1.52e-05	-0.00012
			1.5925	-7.03e-05	-7.7e-05	-2.17e-05	-0.00012
			1.59333	-7.31e-05	-7.21e-05	-2.81e-05	-0.00012
			1.59417	-7.25e-05	-7.19e-05	-3.11e-05	-0.00012
			1.595	-6.06e-05	-6.5e-05	-3.06e-05	-0.00012
			1.59583	-4.97e-05	-6.15e-05	-2.7e-05	-0.00012
			1.59667	-4.35e-05	-5.9e-05	-2.24e-05	-0.00011
			1.5975	-3.67e-05	-6.12e-05	-1.88e-05	-0.00011
			1.59833	-3.88e-05	-6.48e-05	-1.42e-05	-0.00011
			1.59917	-4.52e-05	-6.91e-05	-1.01e-05	-0.0001
			1.6	-5.32e-05	-7.2e-05	-9e-06	-0.0001
			1.60083	-5.79e-05	-7.52e-05	-1.05e-05	-0.0001
			1.60167	-6.21e-05	-7.67e-05	-1.3e-05	-0.0001
			1.6025	-5.83e-05	-8.07e-05	-1.71e-05	-0.00011
			1.60333	-5.38e-05	-8.77e-05	-2.22e-05	-0.00011
			1.60417	-4.98e-05	-9.01e-05	-2.65e-05	-0.00011
			1.605	-5.07e-05	-9.65e-05	-2.62e-05	-0.00012
			1.60583	-5.25e-05	-9.73e-05	-2.22e-05	-0.00012
			1.60667	-6.58e-05	-8.98e-05	-1.82e-05	-0.00012
			1.6075	-7.92e-05	-8.24e-05	-1.48e-05	-0.00012
			1.60833	-9.06e-05	-8.26e-05	-9.7e-06	-0.00012
			1.60917	-9.34e-05	-8.47e-05	-8.1e-06	-0.00011
			1.61	-9.64e-05	-0.0001	-8e-06	-0.00011
			1.61083	-8.76e-05	-0.00011	-9.8e-06	-0.00011
			1.61167	-7.57e-05	-0.00012	-1.11e-05	-0.00011
			1.6125	-6.13e-05	-0.00011	-1.58e-05	-0.00011
			1.61333	-5.75e-05	-0.0001	-1.9e-05	-0.00012
			1.61417	-5.5e-05	-8.24e-05	-2.15e-05	-0.00012
			1.615	-5.22e-05	-7.54e-05	-2.26e-05	-0.00012
			1.61583	-5.6e-05	-8.01e-05	-2.25e-05	-0.00012
			1.61667	-6.46e-05	-8.95e-05	-1.84e-05	-0.00012
			1.6175	-6.66e-05	-9.77e-05	-1.62e-05	-0.00012
			1.61833	-6.66e-05	-0.00011	-1.44e-05	-0.00012
			1.61917	-6.67e-05	-0.00012	-1.35e-05	-0.00012
			1.62	-6.76e-05	-0.00012	-1.46e-05	-0.00011
			1.62083	-6.11e-05	-0.00011	-1.73e-05	-0.00011
			1.62167	-5.51e-05	-0.00012	-1.89e-05	-0.00011
			1.6225	-5.03e-05	-0.00012	-2e-05	-0.00011
			1.62333	-5.08e-05	-0.00011	-1.71e-05	-0.00011
			1.62417	-4.01e-05	-0.00011	-1.61e-05	-0.00011
			1.625	-3.62e-05	-0.00011	-1.35e-05	-0.00011
			1.62583	-3.39e-05	-0.00011	-1.12e-05	-0.00011
			1.62667	-2.73e-05	-0.0001	-7.6e-06	-0.00011
			1.6275	-2.61e-05	-0.00011	-8.4e-06	-0.00011
			1.62833	-3.35e-05	-9.48e-05	-4.8e-06	-0.0001
			1.62917	-4.48e-05	-9.44e-05	-6.1e-06	-0.0001
			1.63	-5.13e-05	-9.41e-05	-7.8e-06	-9.67e-05
			1.63083	-6.86e-05	-9.19e-05	-1.38e-05	-9.78e-05
			1.63167	-7.07e-05	-9.4e-05	-1.6e-05	-9.82e-05
			1.6325	-6.66e-05	-0.00011	-2.02e-05	-0.0001
			1.63333	-5.61e-05	-0.00011	-1.89e-05	-0.00011
			1.63417	-5.35e-05	-0.0001	-1.65e-05	-0.00011
			1.635	-4.12e-05	-0.00011	-1.41e-05	-0.00011
			1.63583	-2.74e-05	-0.00011	-1.57e-05	-0.00011
			1.63667	-1.98e-05	-0.0001	-1.84e-05	-0.00011
			1.6375	-1.44e-05	-0.0001	-2.38e-05	-0.00011
			1.63833	-2.6e-06	-0.00011	-2.78e-05	-0.00011
			1.63917	3.7e-06	-0.00012	-2.72e-05	-0.00011
			1.64	-1.16e-05	-0.00012	-2.4e-05	-0.00011
			1.64083	-3.06e-05	-0.00013	-1.96e-05	-0.00011
			1.64167	-5.37e-05	-0.00015	-1.76e-05	-0.00011
			1.6425	-7.97e-05	-0.00014	-1.74e-05	-0.00011
			1.64333	-0.000101	-0.00013	-2.09e-05	-0.00011
			1.64417	-0.0001087	-0.00012	-2.57e-05	-0.00011
			1.645	-0.0001018	-0.0001	-2.83e-05	-0.00011
			1.64583	-9.18e-05	-8.52e-05	-2.7e-05	-0.00011
			1.64667	-8.07e-05	-7.63e-05	-2.4e-05	-0.00011
			1.6475	-7.63e-05	-7.52e-05	-2.06e-05	-0.00011
			1.64833	-6.63e-05	-7.16e-05	-1.6e-05	-0.00011
			1.64917	-6.94e-05	-6.57e-05	-1.72e-05	-0.00011
			1.65	-7.69e-05	-6.4e-05	-2.14e-05	-0.0001
			1.65083	-7.71e-05	-7.06e-05	-2.47e-05	-9.95e-05
			1.65167	-8.29e-05	-6.87e-05	-2.73e-05	-9.84e-05
			1.6525	-9.22e-05	-6.95e-05	-2.85e-05	-9.86e-05
			1.65333	-9.4e-05	-8.22e-05	-2.81e-05	-0.0001
			1.65417	-8.35e-05	-9.4e-05	-2.47e-05	-0.0001
			1.655	-8.2e-05	-0.0001	-2.1e-05	-0.00011
			1.65583	-5.97e-05	-0.00011	-1.67e-05	-0.00011
			1.65667	-4.43e-05	-0.00011	-1.44e-05	-0.00011
			1.6575	-3.02e-05	-0.0001	-1.06e-05	-0.00011
			1.65833	-2.13e-05	-9.31e-05	-6.8e-06	-0.00011
			1.65917	-1.09e-05	-8.74e-05	-8.9e-06	-0.00011
			1.66	-1.22e-05	-9.25e-05	-1.31e-05	-0.00012
			1.66083	-9.5e-06	-0.0001	-1.41e-05	-0.00012
			1.66167	-1.42e-05	-0.00012	-1.5e-05	-0.00013
			1.6625	-2.47e-05	-0.00013	-1.66e-05	-0.00014
[truncated: 6,405 more rows]

## Sheet: Figure 2a
				Figure 2a, Splenocytes were harvested on Day 28 and analyzed by IFN-γ ELISpot when stimulated by spike peptide pools. Values obtained with media alone were subtracted from those measured in the presence of the peptides.
				n = 10 mice per group
		IFNy+/106 Splenocytes
				Mouse	SmT1 CT	SmT1 HM
				1	538.75	1818.75
				2	990	105
				3	867.5	310
				4	958.75	1270
				5	946.25	198.75
				6	457.5	351.25
				7	803.75	727.5
				8	305	181.25
				9	430	283.75
				10	185	911.25

## Sheet: Figure 2b
				Figure 2b, Serum was collected and analyzed by ELISA against SmT1 (CT) to determine the antibody titers on Day 20 and Day 28.
				n = 10 mice per group
		Antibody Titers
					Day 20		Day 28
				Mouse	SmT1 CT	SmT1 HM	SmT1 CT	SmT1 HM
				1	17842.6	5482.82	838307	647422
				2	34957.6	2538.88	1.10099e+06	542817
				3	16320.9	14077.8	526325	1.1553e+06
				4	25603.2	3373.49	674390	464112
				5	14774.8	6188.76	616381	578564
				6	13289.9	1638.66	620954	201477
				7	14934.3	3688.5	480678	294422
				8	13146.1	5252.8	742158	340418
				9	10939.7	671.6	366666	199147
				10	10478.2	3234.93	667353	508636

## Sheet: Figure 2c
				Figure 2c, Serum was collected and analyzed by ELISA against SmT1 (HM) to determine the antibody titers on Day 20 and Day 28.
				n = 10 mice per group
		Antibody Titers
					Day 20		Day 28
				Mouse	SmT1 CT	SmT1 HM	SmT1 CT	SmT1 HM
				1	19010.2	7475.94	740876	635316
				2	33418.5	3221.15	994934	493748
				3	19352	21394.7	553617	1.10772e+06
				4	25901.6	4522.42	689045	423475
				5	15632.8	6968.74	545619	564302
				6	15104.3	2608.72	580801	198931
				7	15298.1	5440.31	499383	290191
				8	15150.7	7311.9	757410	366702
				9	11651.1	1296.35	365395	189255
				10	10998.8	4621.89	657553	473391

## Sheet: Figure 2d
				Figure 2d, Serum was collected on Day 28 and analyzed for neutralizing activity against reference SARS-CoV-2 spike via blocking of the spike-hACE2 interaction
				n = 10 mice per group
		% Neutralization
				Mouse	SmT1 CT	SmT1 HM
				1	99.8792	11.323
				2	69.5731	7.52415
				3	94.33	21.6092
				4	99.7969	17.9903
				5	79.15	15.4894
				6	93.6411	23.3545
				7	49.196	22.8584
				8	95.7642	11.9656
				9	38.4291	5.73781
				10	92.4897	15.7387

## Sheet: Figure 2e
				Figure 2e, Serum was collected on Day 28 and analyzed for neutralizing activity against reference SARS-CoV-2 spike via a pseudolentiviral neutralization assay.
				n = 10 mice per group
		NT50
				Mouse	SmT1 CT	SmT1 HM
				1	51282.5	50
				2	4074.98	56.3063
				3	9066.18	157.332
				4	21579.6	50.2513
				5	4191.11	50
				6	16388.1	73.9098
				7	1086.25	81.8331
				8	4295.53	997.009
				9	1189.77	51282.5
				10	16638.9	50

## Sheet: Figure 3a
				Figure 3a, Splenocytes were harvested on Day 28 and analyzed by IFN-γ ELISpot when stimulated by spike peptide pools. Values obtained with media alone were subtracted from those measured in the presence of the peptides.
				n = 10 mice per group
		IFNy+/106 Splenocytes
				Mouse	SmT2 CT	SmT2 HM	Sm-gp41 PM
				1	56.25	296.25	1020
				2	56.25	301.25	576.25
				3	50	811.25	708.75
				4	42.5	86.25	537.5
				5	662.5	126.25	461.25
				6	101.25	182.5	1151.25
				7	245	465	311.25
				8	36.25	315	372.5
				9	126.25	383.75	735
				10	587.5	191.25	522.5

## Sheet: Figure 3b
				Figure 3b, Serum was collected and analyzed by ELISA against SmT1 (CT) to determine the antibody titers on Day 20 and Day 28.
				n = 10 mice per group
		Antibody Titers
					Day 20			Day 28
				Mouse	SmT2 CT	SmT2 HM	Sm-gp41 PM	SmT2 CT	SmT2 HM	Sm-gp41 PM
				1	4008.61	546.86	662.79	308606	381421	54604.1
				2	4372.29	593.67	1784.63	170815	110051	205304
				3	2649.93	3867.32	186.99	274575	324836	103109
				4	1450.5	4508.71	1274.48	260080	306598	182284
				5	4377.56	3400.23	122.08	340661	321270	116398
				6	4114.27	529.41	350.46	364372	132967	110235
				7	7344.6	1071.83	117	206768	146052	33789.3
				8	7065.88	1106.02	935.79	194050	213926	162567
				9	14507.4	1661.72	570.08	474897	184518	133188
				10	5711.9	3276.62	2239.54	299983	264034	332121

[truncated: 6 more sheets: Figure 3c, Figure 4a, Figure 4b, Figure 4c, Figure 4d, Figure S1]
